# Supplementary material for: Transcriptional network analysis of human astrocytic endfoot genes reveals region-specific associations with dementia status and tau pathology
Source: Sci Rep. 2018 Aug 17;8:12389. doi: 10.1038/s41598-018-30779-x (PMC6098119; doi:10.1038/s41598-018-30779-x)
Supplement: Supplementary file 2 — Supplementary Dataset 1 [file 41598_2018_30779_MOESM2_ESM.xlsx]

## Sheet: Region Key
	Region	Region Abbreviation	Endfoot Module
Single Network- Full	Hippocampus	HIP-SNF	Midnight Blue
	Temporal Cortex	TCtx-SNF	Tan & Purple
	Parietal Cortex	PCtx-SNF	Magenta
Concensus Network	Hippocampus	HIP-CON	Salmon
	Temporal Cortex	TCtx-CON	Purple
	Parietal Cortex	PCtx-CON	Blue

## Sheet: HIP-SNF
genes	modules	chromosome	gene_entrez_id	gene_symbol	gene_name
499304689	yellow	1	100652939	MTND2P28	MT-ND2 pseudogene 28
499304707	magenta	1	26155	NOC2L	nucleolar complex associated 2 homolog (S. cerevisiae)
499304730	magenta	1	51150	SDF4	stromal cell derived factor 4
499304736	yellow	1	116983	ACAP3	ArfGAP with coiled-coil, ankyrin repeat and PH domains 3
499304739	magenta	1	54973	CPSF3L	cleavage and polyadenylation specific factor 3-like
499304743	yellow	1	1855	DVL1	dishevelled segment polarity protein 1
499304746	magenta	1	54998	AURKAIP1	aurora kinase A interacting protein 1
499304747	brown	1	81669	CCNL2	cyclin L2
499304749	blue	1	55052	MRPL20	mitochondrial ribosomal protein L20
499304759	brown	1	29101	SSU72	SSU72 RNA polymerase II CTD phosphatase homolog (S. cerevisiae)
499304766	green	1	728661	SLC35E2B	solute carrier family 35, member E2B
499304770	grey	1	9906	SLC35E2	solute carrier family 35, member E2
499304774	turquoise	1	2782	GNB1	guanine nucleotide binding protein (G protein), beta polypeptide 1
499304783	turquoise	1	5590	PRKCZ	protein kinase C, zeta
499304788	yellow	1	6497	SKI	v-ski avian sarcoma viral oncogene homolog
499304793	blue	1	11079	RER1	retention in endoplasmic reticulum sorting receptor 1
499304802	yellow	1	127281	FAM213B	family with sequence similarity 213, member B
499304825	turquoise	1	127262	TPRG1L	tumor protein p63 regulated 1-like
499304833	magenta	1	57470	LRRC47	leucine rich repeat containing 47
499304846	turquoise	1	55966	AJAP1	adherens junctions associated protein 1
499304856	purple	1	8514	KCNAB2	potassium channel, voltage gated subfamily A regulatory beta subunit 2
499304857	purple	1	26038	CHD5	chromodomain helicase DNA binding protein 5
499304859	blue	1	6146	RPL22	ribosomal protein L22
499304862	turquoise	1	23463	ICMT	isoprenylcysteine carboxyl methyltransferase
499304866	purple	1	11332	ACOT7	acyl-CoA thioesterase 7
499304871	red	1	8718	TNFRSF25	tumor necrosis factor receptor superfamily, member 25
499304872	yellow	1	57449	PLEKHG5	pleckstrin homology domain containing, family G (with RhoGef domain) member 5
499304873	turquoise	1	79707	NOL9	nucleolar protein 9
499304876	cyan	1	9903	KLHL21	kelch-like family member 21
499304879	turquoise	1	55735	DNAJC11	DnaJ (Hsp40) homolog, subfamily C, member 11
499304881	blue	1	23261	CAMTA1	calmodulin binding transcription activator 1
499304892	salmon	1	9341	VAMP3	vesicle-associated membrane protein 3
499304894	salmon	1	8863	PER3	period circadian clock 3
499304897	blue	1	11315	PARK7	parkinson protein 7
499304899	turquoise	1	54206	ERRFI1	ERBB receptor feedback inhibitor 1
499304905	red	1	473	RERE	arginine-glutamic acid dipeptide (RE) repeats
499304911	blue	1	2023	ENO1	enolase 1, (alpha)
499304918	grey60	1	6518	SLC2A5	solute carrier family 2 (facilitated glucose/fructose transporter), member 5
499304928	midnightblue	1	84275	SLC25A33	solute carrier family 25 (pyrimidine nucleotide carrier), member 33
499304936	turquoise	1	22883	CLSTN1	calsyntenin 1
499304937	blue	1	56998	CTNNBIP1	catenin, beta interacting protein 1
499304939	blue	1	84328	LZIC	leucine zipper and CTNNBIP1 domain containing
499304940	darkgreen	1	64802	NMNAT1	nicotinamide nucleotide adenylyltransferase 1
499304944	turquoise	1	10277	UBE4B	ubiquitination factor E4B
499304947	turquoise	1	23095	KIF1B	kinesin family member 1B
499304950	tan	1	5226	PGD	phosphogluconate dehydrogenase
499304954	tan	1	1676	DFFA	DNA fragmentation factor, 45kDa, alpha polypeptide
499304960	turquoise	1	23435	TARDBP	TAR DNA binding protein
499304962	yellow	1	6723	SRM	spermidine synthase
499304963	brown	1	5394	EXOSC10	exosome component 10
499304965	turquoise	1	2475	MTOR	mechanistic target of rapamycin (serine/threonine kinase)
499304977	greenyellow	1	26232	FBXO2	F-box protein 2
499304978	purple	1	93611	FBXO44	F-box protein 44
499304987	turquoise	1	1185	CLCN6	chloride channel, voltage-sensitive 6
499304993	lightgreen	1	26829	RNU5E-1	RNA, U5E small nuclear 1
499304996	brown	1	5351	PLOD1	procollagen-lysine, 2-oxoglutarate 5-dioxygenase 1
499304997	turquoise	1	9927	MFN2	mitofusin 2
499305005	turquoise	1	55187	VPS13D	vacuolar protein sorting 13 homolog D (S. cerevisiae)
499305009	black	1	9249	DHRS3	dehydrogenase/reductase (SDR family) member 3
499305056	turquoise	1	7799	PRDM2	PR domain containing 2, with ZNF domain
499305057	turquoise	1	23254	KAZN	kazrin, periplakin interacting protein
499305073	purple	1	79180	EFHD2	EF-hand domain family, member D2
499305085	yellow	1	23207	PLEKHM2	pleckstrin homology domain containing, family M (with RUN domain) member 2
499305088	darkgreen	1	54751	FBLIM1	filamin binding LIM protein 1
499305093	cyan	1	23013	SPEN	spen family transcriptional repressor
499305110	black	1	26099	SZRD1	SUZ RNA binding domain containing 1
499305113	lightcyan	1	55707	NECAP2	NECAP endocytosis associated 2
499305115	lightgreen	1	26871	RNU1-1	RNA, U1 small nuclear 1
499305122	grey	1	55672	NBPF1	neuroblastoma breakpoint family, member 1
499305126	lightgreen	1	26869	RNU1-3	RNA, U1 small nuclear 3
499305132	lightgreen	1	6060	RNU1-4	RNA, U1 small nuclear 4
499305142	lightgreen	1	26870	RNU1-2	RNA, U1 small nuclear 2
499305145	yellow	1	23400	ATP13A2	ATPase type 13A2
499305146	blue	1	6390	SDHB	succinate dehydrogenase complex, subunit B, iron sulfur (Ip)
499305147	turquoise	1	11240	PADI2	peptidyl arginine deiminase, type II
499305155	brown	1	55920	RCC2	regulator of chromosome condensation 2
499305161	purple	1	84966	IGSF21	immunoglobin superfamily, member 21
499305168	midnightblue	1	8659	ALDH4A1	aldehyde dehydrogenase 4 family, member A1
499305174	turquoise	1	23352	UBR4	ubiquitin protein ligase E3 component n-recognin 4
499305176	blue	1	23065	EMC1	ER membrane protein complex subunit 1
499305181	midnightblue	1	8574	AKR7A2	aldo-keto reductase family 7, member A2 (aflatoxin aldehyde reductase)
499305183	blue	1	832	CAPZB	capping protein (actin filament) muscle Z-line, beta
499305195	turquoise	1	4681	NBL1	neuroblastoma 1, DAN family BMP antagonist
499305217	darkred	1	55450	CAMK2N1	calcium/calmodulin-dependent protein kinase II inhibitor 1
499305222	magenta	1	65018	PINK1	PTEN induced putative kinase 1
499305225	blue	1	1650	DDOST	dolichyl-diphosphooligosaccharide--protein glycosyltransferase subunit (non-catalytic)
499305228	cyan	1	50809	HP1BP3	heterochromatin protein 1, binding protein 3
499305229	turquoise	1	8672	EIF4G3	eukaryotic translation initiation factor 4 gamma, 3
499305234	turquoise	1	1889	ECE1	endothelin converting enzyme 1
499305239	grey	1	343381	NBPF2P	neuroblastoma breakpoint family, member 2, pseudogene
499305247	yellow	1	5909	RAP1GAP	RAP1 GTPase activating protein
499305248	blue	1	84196	USP48	ubiquitin specific peptidase 48
499305258	blue	1	998	CDC42	cell division cycle 42
499305269	grey60	1	712	C1QA	complement component 1, q subcomponent, A chain
499305270	grey60	1	714	C1QC	complement component 1, q subcomponent, C chain
499305271	grey60	1	713	C1QB	complement component 1, q subcomponent, B chain
499305278	turquoise	1	23028	KDM1A	lysine (K)-specific demethylase 1A
499305281	brown	1	7798	LUZP1	leucine zipper protein 1
499305285	blue	1	10236	HNRNPR	heterogeneous nuclear ribonucleoprotein R
499305286	blue	1	80818	ZNF436	zinc finger protein 436
499305294	black	1	3399	ID3	inhibitor of DNA binding 3, dominant negative helix-loop-helix protein
499305297	green	1	6135	RPL11	ribosomal protein L11
499305298	blue	1	6924	TCEB3	transcription elongation factor B (SIII), polypeptide 3 (110kDa, elongin A)
499305300	turquoise	1	57095	PITHD1	PITH (C-terminal proteasome-interacting domain of thioredoxin-like) domain containing 1
499305311	brown	1	55629	PNRC2	proline-rich nuclear receptor coactivator 2
499305312	brown	1	10772	SRSF10	serine/arginine-rich splicing factor 10
499305314	darkgreen	1	127295	RPL36P5	ribosomal protein L36 pseudogene 5
499305321	darkgreen	1	163702	IFNLR1	interferon, lambda receptor 1
499305326	pink	1	57185	NIPAL3	NIPA-like domain containing 3
499305332	brown	1	10250	SRRM1	serine/arginine repetitive matrix 1
499305333	lightcyan	1	25932	CLIC4	chloride intracellular channel 4
499305342	green	1	25949	SYF2	SYF2 pre-mRNA-splicing factor
499305343	brown	1	57035	RSRP1	arginine/serine-rich protein 1
499305348	blue	1	101928189	LOC101928189	uncharacterized LOC101928189
499305349	blue	1	23585	TMEM50A	transmembrane protein 50A
499305352	turquoise	1	55219	TMEM57	transmembrane protein 57
499305354	lightcyan	1	57134	MAN1C1	mannosidase, alpha, class 1C, member 1
499305356	turquoise	1	57190	SEPN1	selenoprotein N, 1
499305357	blue	1	56181	MTFR1L	mitochondrial fission regulator 1-like
499305361	blue	1	3925	STMN1	stathmin 1
499305384	grey	1	83442	SH3BGRL3	SH3 domain binding glutamate-rich protein like 3
499305394	red	1	3151	HMGN2	high mobility group nucleosomal binding domain 2
499305400	blue	1	8289	ARID1A	AT rich interactive domain 1A (SWI-like)
499305406	brown	1	10726	NUDC	nudC nuclear distribution protein
499305423	yellow	1	23038	WDTC1	WD and tetratricopeptide repeats 1
499305424	red	1	84065	TMEM222	transmembrane protein 222
499305432	turquoise	1	10163	WASF2	WAS protein family, member 2
499305437	grey	1	2537	IFI6	interferon, alpha-inducible protein 6
499305441	blue	1	23673	STX12	syntaxin 12
499305443	blue	1	5511	PPP1R8	protein phosphatase 1, regulatory subunit 8
499305446	lightyellow	1	9473	THEMIS2	thymocyte selection associated family member 2
499305447	blue	1	6118	RPA2	replication protein A2, 32kDa
499305455	blue	1	22826	DNAJC8	DnaJ (Hsp40) homolog, subfamily C, member 8
499305456	blue	1	93974	ATPIF1	ATPase inhibitory factor 1
499305461	turquoise	1	65979	PHACTR4	phosphatase and actin regulator 4
499305464	lightgreen	1	6080	SNORA73A	small nucleolar RNA, H/ACA box 73A
499305465	lightgreen	1	26768	SNORA73B	small nucleolar RNA, H/ACA box 73B
499305470	lightgreen	1	677838	SNORA61	small nucleolar RNA, H/ACA box 61
499305476	blue	1	26824	RNU11	RNA, U11 small nuclear
499305478	turquoise	1	105376911	LOC105376911	putative uncharacterized protein encoded by LINC00269
499305479	blue	1	51441	YTHDF2	YTH N(6)-methyladenosine RNA binding protein 2
499305486	cyan	1	6429	SRSF4	serine/arginine-rich splicing factor 4
499305488	yellow	1	10076	PTPRU	protein tyrosine phosphatase, receptor type, U
499305496	grey60	1	7805	LAPTM5	lysosomal protein transmembrane 5
499305503	brown	1	9672	SDC3	syndecan 3
499305504	turquoise	1	9698	PUM1	pumilio RNA-binding family member 1
499305511	blue	1	9410	SNRNP40	small nuclear ribonucleoprotein 40kDa (U5)
499305512	blue	1	51538	ZCCHC17	zinc finger, CCHC domain containing 17
499305513	turquoise	1	2170	FABP3	fatty acid binding protein 3, muscle and heart
499305525	blue	1	553115	PEF1	penta-EF-hand domain containing 1
499305527	pink	1	1307	COL16A1	collagen, type XVI, alpha 1
499305529	yellow	1	576	ADGRB2	brain-specific angiogenesis inhibitor 2
499305532	black	1	8073	PTP4A2	protein tyrosine phosphatase type IVA, member 2
499305533	blue	1	10657	KHDRBS1	KH domain containing, RNA binding, signal transduction associated 1
499305536	turquoise	1	23633	KPNA6	karyopherin alpha 6 (importin alpha 7)
499305537	tan	1	200081	TXLNA	taxilin alpha
499305542	blue	1	8668	EIF3I	eukaryotic translation initiation factor 3, subunit I
499305546	black	1	3065	HDAC1	histone deacetylase 1
499305547	salmon	1	65108	MARCKSL1	MARCKS-like 1
499305551	blue	1	55108	BSDC1	BSD domain containing 1
499305559	blue	1	5928	RBBP4	retinoblastoma binding protein 4
499305562	turquoise	1	8565	YARS	tyrosyl-tRNA synthetase
499305563	darkred	1	64766	S100PBP	S100P binding protein
499305566	turquoise	1	3208	HPCA	hippocalcin
499305567	black	1	113452	TMEM54	transmembrane protein 54
499305574	lightcyan	1	204	AK2	adenylate kinase 2
499305581	grey60	1	1912	PHC2	polyhomeotic homolog 2 (Drosophila)
499305606	blue	1	113444	SMIM12	small integral membrane protein 12
499305607	yellow	1	58512	DLGAP3	discs, large (Drosophila) homolog-associated protein 3
499305611	tan	1	100419477	LOC100419477	ribosomal protein L12 pseudogene
499305614	blue	1	6421	SFPQ	splicing factor proline/glutamine-rich
499305615	turquoise	1	9202	ZMYM4	zinc finger, MYM-type 4
499305618	blue	1	79932	KIAA0319L	KIAA0319-like
499305620	purple	1	23154	NCDN	neurochondrin
499305623	blue	1	5690	PSMB2	proteasome (prosome, macropain) subunit, beta type, 2
499305625	turquoise	1	127703	C1orf216	chromosome 1 open reading frame 216
499305628	darkred	1	26523	AGO1	argonaute RISC catalytic component 1
499305629	cyan	1	192669	AGO3	argonaute RISC catalytic component 3
499305635	blue	1	27095	TRAPPC3	trafficking protein particle complex 3
499305636	magenta	1	55700	MAP7D1	MAP7 domain containing 1
499305637	blue	1	9967	THRAP3	thyroid hormone receptor associated protein 3
499305643	blue	1	64960	MRPS15	mitochondrial ribosomal protein S15
499305654	turquoise	1	64769	MEAF6	MYST/Esa1-associated factor 6
499305669	purple	1	149175	MANEAL	mannosidase, endo-alpha-like
499305671	salmon	1	127687	C1orf122	chromosome 1 open reading frame 122
499305677	blue	1	10946	SF3A3	splicing factor 3a, subunit 3, 60kDa
499305679	blue	1	51118	UTP11L	UTP11-like, U3 small nucleolar ribonucleoprotein (yeast)
499305693	blue	1	64121	RRAGC	Ras-related GTP binding C
499305702	blue	1	79647	AKIRIN1	akirin 1
499305703	blue	1	4725	NDUFS5	NADH dehydrogenase (ubiquinone) Fe-S protein 5, 15kDa (NADH-coenzyme Q reductase)
499305704	black	1	23499	MACF1	microtubule-actin crosslinking factor 1
499305706	green	1	100292290	HSPE1P8	heat shock 10kDa protein 1 pseudogene 8
499305713	blue	1	8761	PABPC4	poly(A) binding protein, cytoplasmic 4 (inducible form)
499305719	turquoise	1	51440	HPCAL4	hippocalcin like 4
499305721	green	1	10450	PPIE	peptidylprolyl isomerase E (cyclophilin E)
499305736	blue	1	10487	CAP1	CAP, adenylate cyclase-associated protein 1 (yeast)
499305737	blue	1	5538	PPT1	palmitoyl-protein thioesterase 1
499305740	turquoise	1	6018	RLF	rearranged L-myc fusion
499305742	brown	1	10269	ZMPSTE24	zinc metallopeptidase STE24
499305743	pink	1	1298	COL9A2	collagen, type IX, alpha 2
499305745	turquoise	1	64744	SMAP2	small ArfGAP2
499305754	grey	1	9783	RIMS3	regulating synaptic membrane exocytosis 3
499305785	turquoise	1	22887	FOXJ3	forkhead box J3
499305796	lightcyan	1	4904	YBX1	Y box binding protein 1
499305810	pink	1	6513	SLC2A1	solute carrier family 2 (facilitated glucose transporter), member 1
499305814	blue	1	10969	EBNA1BP2	EBNA1 binding protein 2
499305826	pink	1	64834	ELOVL1	ELOVL fatty acid elongase 1
499305828	turquoise	1	112950	MED8	mediator complex subunit 8
499305832	turquoise	1	5792	PTPRF	protein tyrosine phosphatase, receptor type, F
499305833	turquoise	1	9682	KDM4A	lysine (K)-specific demethylase 4A
499305842	salmon	1	9670	IPO13	importin 13
499305844	turquoise	1	533	ATP6V0B	ATPase, H+ transporting, lysosomal 21kDa, V0 subunit b
499305845	yellow	1	8704	B4GALT2	UDP-Gal:betaGlcNAc beta 1,4- galactosyltransferase, polypeptide 2
499305856	blue	1	79033	ERI3	ERI1 exoribonuclease family member 3
499305858	cyan	1	55182	RNF220	ring finger protein 220
499305866	green	1	6202	RPS8	ribosomal protein S8
499305878	blue	1	8891	EIF2B3	eukaryotic translation initiation factor 2B, subunit 3 gamma, 58kDa
499305884	blue	1	7389	UROD	uroporphyrinogen decarboxylase
499305896	green	1	5052	PRDX1	peroxiredoxin 1
499305898	red	1	10327	AKR1A1	aldo-keto reductase family 1, member A1 (aldehyde reductase)
499305899	pink	1	4678	NASP	nuclear autoantigenic sperm protein (histone-binding)
499305901	brown	1	60313	GPBP1L1	GC-rich promoter binding protein 1-like 1
499305915	pink	1	55624	POMGNT1	protein O-linked mannose N-acetylglucosaminyltransferase 1 (beta 1,2-)
499305918	green	1	10489	LRRC41	leucine rich repeat containing 41
499305919	blue	1	7388	UQCRH	ubiquinol-cytochrome c reductase hinge protein
499305921	salmon	1	2166	FAAH	fatty acid amide hydrolase
499305931	blue	1	64756	ATPAF1	ATP synthase mitochondrial F1 complex assembly factor 1
499305934	black	1	9813	EFCAB14	EF-hand calcium binding domain 14
499305943	tan	1	100422288	LOC100422288	cytochrome P450, family 4, subfamily A, polypeptide 11 pseudogene
499305954	blue	1	51727	CMPK1	cytidine monophosphate (UMP-CMP) kinase 1, cytosolic
499305982	turquoise	1	1996	ELAVL4	ELAV like neuron-specific RNA binding protein 4
499305993	red	1	11124	FAF1	Fas (TNFRSF6) associated factor 1
499306003	turquoise	1	26994	RNF11	ring finger protein 11
499306008	turquoise	1	2060	EPS15	epidermal growth factor receptor pathway substrate 15
499306013	salmon	1	114883	OSBPL9	oxysterol binding protein-like 9
499306017	blue	1	4898	NRD1	nardilysin (N-arginine dibasic convertase)
499306020	blue	1	5865	RAB3B	RAB3B, member RAS oncogene family
499306026	blue	1	91408	BTF3L4	basic transcription factor 3-like 4
499306027	turquoise	1	9372	ZFYVE9	zinc finger, FYVE domain containing 9
499306037	black	1	84950	PRPF38A	pre-mRNA processing factor 38A
499306038	purple	1	23318	ZCCHC11	zinc finger, CCHC domain containing 11
499306046	turquoise	1	79699	ZYG11B	zyg-11 family member B, cell cycle regulator
499306049	midnightblue	1	55268	ECHDC2	enoyl CoA hydratase domain containing 2
499306051	red	1	6342	SCP2	sterol carrier protein 2
499306064	red	1	54987	C1orf123	chromosome 1 open reading frame 123
499306086	blue	1	51668	HSPB11	heat shock protein family B (small), member 11
499306090	green	1	9528	TMEM59	transmembrane protein 59
499306096	blue	1	51253	MRPL37	mitochondrial ribosomal protein L37
499306097	turquoise	1	23648	SSBP3	single stranded DNA binding protein 3
499306111	greenyellow	1	1718	DHCR24	24-dehydrocholesterol reductase
499306116	turquoise	1	23358	USP24	ubiquitin specific peptidase 24
499306132	midnightblue	1	8613	PPAP2B	phosphatidic acid phosphatase type 2B
499306151	cyan	1	115209	OMA1	OMA1 zinc metallopeptidase
499306154	red	1	114803	MYSM1	Myb-like, SWIRM and MPN domains 1
499306157	brown	1	3725	JUN	jun proto-oncogene
499306173	greenyellow	1	51361	HOOK1	hook microtubule-tethering protein 1
499306174	turquoise	1	1573	CYP2J2	cytochrome P450, family 2, subfamily J, polypeptide 2
499306185	black	1	4774	NFIA	nuclear factor I/A
499306191	green	1	83941	TM2D1	TM2 domain containing 1
499306200	green	1	7398	USP1	ubiquitin specific peptidase 1
499306201	black	1	85440	DOCK7	dedicator of cytokinesis 7
499306204	pink	1	84938	ATG4C	autophagy related 4C, cysteine peptidase
499306216	turquoise	1	84455	EFCAB7	EF-hand calcium binding domain 7
499306218	green	1	5236	PGM1	phosphoglucomutase 1
499306224	tan	1	101927034	ROR1-AS1	ROR1 antisense RNA 1
499306229	turquoise	1	57685	CACHD1	cache domain containing 1
499306231	grey	1	55225	RAVER2	ribonucleoprotein, PTB-binding 2
499306232	turquoise	1	3716	JAK1	Janus kinase 1
499306241	turquoise	1	205	AK4	adenylate kinase 4
499306243	turquoise	1	9829	DNAJC6	DnaJ (Hsp40) homolog, subfamily C, member 6
499306245	midnightblue	1	54741	LEPROT	leptin receptor overlapping transcript
499306248	lightyellow	1	5142	PDE4B	phosphodiesterase 4B, cAMP-specific
499306251	purple	1	84251	SGIP1	SH3-domain GRB2-like (endophilin) interacting protein 1
499306256	black	1	79819	WDR78	WD repeat domain 78
499306257	brown	1	57708	MIER1	mesoderm induction early response 1, transcriptional regulator
499306265	blue	1	26135	SERBP1	SERPINE1 mRNA binding protein 1
499306269	lightyellow	1	1647	GADD45A	growth arrest and DNA-damage-inducible, alpha
499306270	royalblue	1	55970	GNG12	guanine nucleotide binding protein (G protein), gamma 12
499306276	royalblue	1	79971	WLS	wntless Wnt ligand secretion mediator
499306295	turquoise	1	57554	LRRC7	leucine rich repeat containing 7
499306300	blue	1	55631	LRRC40	leucine rich repeat containing 40
499306301	red	1	9295	SRSF11	serine/arginine-rich splicing factor 11
499306302	blue	1	81573	ANKRD13C	ankyrin repeat domain 13C
499306314	blue	1	9406	ZRANB2	zinc finger, RAN-binding domain containing 2
499306318	turquoise	1	257194	NEGR1	neuronal growth regulator 1
499306339	greenyellow	1	127254	ERICH3	glutamate-rich 3
499306341	brown	1	1429	CRYZ	crystallin, zeta (quinone reductase)
499306348	red	1	34	ACADM	acyl-CoA dehydrogenase, C-4 to C-12 straight chain
499306350	green	1	5876	RABGGTB	Rab geranylgeranyltransferase, beta subunit
499306358	black	1	256435	ST6GALNAC3	ST6 (alpha-N-acetyl-neuraminyl-2,3-beta-galactosyl-1,3)-N-acetylgalactosaminide alpha-2,6-sialyltransferase 3
499306362	turquoise	1	81849	ST6GALNAC5	ST6 (alpha-N-acetyl-neuraminyl-2,3-beta-galactosyl-1,3)-N-acetylgalactosaminide alpha-2,6-sialyltransferase 5
499306364	blue	1	10026	PIGK	phosphatidylinositol glycan anchor biosynthesis, class K
499306368	turquoise	1	26289	AK5	adenylate kinase 5
499306371	pink	1	26009	ZZZ3	zinc finger, ZZ-type containing 3
499306373	blue	1	23032	USP33	ubiquitin specific peptidase 33
499306375	blue	1	374986	FAM73A	family with sequence similarity 73, member A
499306381	brown	1	8880	FUBP1	far upstream element (FUSE) binding protein 1
499306382	brown	1	11080	DNAJB4	DnaJ (Hsp40) homolog, subfamily B, member 4
499306391	grey	1	10964	IFI44L	interferon-induced protein 44-like
499306410	turquoise	1	23266	ADGRL2	latrophilin 2
499306426	pink	1	79739	TTLL7	tubulin tyrosine ligase-like family member 7
499306428	turquoise	1	5567	PRKACB	protein kinase, cAMP-dependent, catalytic, beta
499306435	lightcyan	1	2787	GNG5	guanine nucleotide binding protein (G protein), gamma 5
499306442	turquoise	1	117178	SSX2IP	synovial sarcoma, X breakpoint 2 interacting protein
499306451	brown	1	148423	C1orf52	chromosome 1 open reading frame 52
499306454	blue	1	23576	DDAH1	dimethylarginine dimethylaminohydrolase 1
499306459	yellow	1	255631	COL24A1	collagen, type XXIV, alpha 1
499306463	tan	1	57489	ODF2L	outer dense fiber of sperm tails 2-like
499306476	lightcyan	1	51100	SH3GLB1	SH3-domain GRB2-like endophilin B1
499306479	blue	1	9403	2017-09-15	15 kDa selenoprotein
499306480	turquoise	1	9653	HS2ST1	heparan sulfate 2-O-sulfotransferase 1
499306486	turquoise	1	8543	LMO4	LIM domain only 4
499306499	green	1	5586	PKN2	protein kinase N2
499306501	blue	1	2959	GTF2B	general transcription factor IIB
499306503	blue	1	56267	CCBL2	cysteine conjugate-beta lyase 2
499306522	turquoise	1	23507	LRRC8B	leucine rich repeat containing 8 family, member B
499306529	turquoise	1	55144	LRRC8D	leucine rich repeat containing 8 family, member D
499306533	grey	1	284695	ZNF326	zinc finger protein 326
499306544	pink	1	84146	ZNF644	zinc finger protein 644
499306562	turquoise	1	23285	KIAA1107	KIAA1107
499306568	turquoise	1	79871	RPAP2	RNA polymerase II associated protein 2
499306570	green	1	7813	EVI5	ecotropic viral integration site 5
499306574	green	1	6125	RPL5	ribosomal protein L5
499306575	blue	1	388650	FAM69A	family with sequence similarity 69, member A
499306579	red	1	22823	MTF2	metal response element binding transcription factor 2
499306580	brown	1	50999	TMED5	transmembrane emp24 protein transport domain containing 5
499306584	brown	1	100131564	LOC100131564	uncharacterized LOC100131564
499306585	blue	1	1810	DR1	down-regulator of transcription 1, TBP-binding (negative cofactor 2)
499306587	black	1	54874	FNBP1L	formin binding protein 1-like
499306594	blue	1	30836	DNTTIP2	deoxynucleotidyltransferase, terminal, interacting protein 2
499306604	red	1	5825	ABCD3	ATP-binding cassette, sub-family D (ALD), member 3
499306605	lightcyan	1	2152	F3	coagulation factor III (thromboplastin, tissue factor)
499306613	lightcyan	1	1266	CNN3	calponin 3, acidic
499306621	tan	1	101928118	LOC101928118	uncharacterized LOC101928118
499306626	tan	1	440594	FLJ31662	uncharacterized LOC440594
499306627	greenyellow	1	100996635	LOC100996635	uncharacterized LOC100996635
499306644	blue	1	58155	PTBP2	polypyrimidine tract binding protein 2
499306645	green	1	1806	DPYD	dihydropyrimidine dehydrogenase
499306664	turquoise	1	9890	LPPR4	lipid phosphate phosphatase-related protein type 4
499306671	red	1	178	AGL	amylo-alpha-1, 6-glucosidase, 4-alpha-glucanotransferase
499306674	blue	1	64645	HIAT1	hippocampus abundant transcript 1
499306678	blue	1	1629	DBT	dihydrolipoamide branched chain transacylase E2
499306681	blue	1	8634	RTCA	RNA 3''-terminal phosphate cyclase
499306698	midnightblue	1	1901	S1PR1	sphingosine-1-phosphate receptor 1
499306713	grey	1	55599	RNPC3	RNA-binding region (RNP1, RRM) containing 3
499306714	blue	1	280	AMY2B	amylase, alpha 2B (pancreatic)
499306759	turquoise	1	284611	FAM102B	family with sequence similarity 102, member B
499306762	black	1	55119	PRPF38B	pre-mRNA processing factor 38B
499306764	red	1	6814	STXBP3	syntaxin binding protein 3
499306769	pink	1	29899	GPSM2	G-protein signaling modulator 2
499306770	salmon	1	23155	CLCC1	chloride channel CLIC-like 1
499306771	turquoise	1	22911	WDR47	WD repeat domain 47
499306775	turquoise	1	6884	TAF13	TAF13 RNA polymerase II, TATA box binding protein (TBP)-associated factor, 18kDa
499306777	blue	1	56900	TMEM167B	transmembrane protein 167B
499306779	magenta	1	677766	SCARNA2	small Cajal body-specific RNA 2
499306782	darkred	1	57535	KIAA1324	KIAA1324
499306783	blue	1	6301	SARS	seryl-tRNA synthetase
499306784	yellow	1	1952	CELSR2	cadherin, EGF LAG seven-pass G-type receptor 2
499306785	grey	1	84722	PSRC1	proline/serine-rich coiled-coil 1
499306787	turquoise	1	6272	SORT1	sortilin 1
499306788	blue	1	5686	PSMA5	proteasome (prosome, macropain) subunit, alpha type, 5
499306792	turquoise	1	57463	AMIGO1	adhesion molecule with Ig-like domain 1
499306796	lightcyan	1	2773	GNAI3	guanine nucleotide binding protein (G protein), alpha inhibiting activity polypeptide 3
499306800	turquoise	1	271	AMPD2	adenosine monophosphate deaminase 2
499306803	yellow	1	2946	GSTM2	glutathione S-transferase mu 2 (muscle)
499306804	grey	1	2944	GSTM1	glutathione S-transferase mu 1
499306805	salmon	1	2949	GSTM5	glutathione S-transferase mu 5
499306807	greenyellow	1	2947	GSTM3	glutathione S-transferase mu 3 (brain)
499306811	royalblue	1	10768	AHCYL1	adenosylhomocysteinase-like 1
499306812	turquoise	1	85369	STRIP1	striatin interacting protein 1
499306818	turquoise	1	388662	SLC6A17	solute carrier family 6 (neutral amino acid transporter), member 17
499306825	blue	1	10542	LAMTOR5	late endosomal/lysosomal adaptor, MAPK and MTOR activator 5
499306834	brown	1	3737	KCNA2	potassium channel, voltage gated shaker related subfamily A, member 2
499306835	greenyellow	1	3738	KCNA3	potassium voltage-gated channel, shaker-related subfamily, member 3
499306839	grey60	1	963	CD53	CD53 molecule
499306845	blue	1	10390	CEPT1	choline/ethanolamine phosphotransferase 1
499306847	lightcyan	1	1117	CHI3L2	chitinase 3-like 2
499306857	blue	1	79084	WDR77	WD repeat domain 77
499306858	blue	1	515	ATP5F1	ATP synthase, H+ transporting, mitochondrial Fo complex, subunit B1
499306860	grey60	1	57413	TMIGD3	transmembrane and immunoglobulin domain containing 3
499306863	black	1	5906	RAP1A	RAP1A, member of RAS oncogene family
499306865	turquoise	1	55924	FAM212B	family with sequence similarity 212, member B
499306869	turquoise	1	3752	KCND3	potassium channel, voltage gated Shal related subfamily D, member 3
499306883	green	1	829	CAPZA1	capping protein (actin filament) muscle Z-line, alpha 1
499306887	lightcyan	1	389	RHOC	ras homolog family member C
499306896	pink	1	6566	SLC16A1	solute carrier family 16 (monocarboxylate transporter), member 1
499306906	turquoise	1	260425	MAGI3	membrane associated guanylate kinase, WW and PDZ domain containing 3
499306909	darkred	1	10745	PHTF1	putative homeodomain transcription factor 1
499306918	black	1	204851	HIPK1	homeodomain interacting protein kinase 1
499306924	blue	1	51592	TRIM33	tripartite motif containing 33
499306930	blue	1	10286	BCAS2	breast carcinoma amplified sequence 2
499306935	blue	1	7812	CSDE1	cold shock domain containing E1, RNA-binding
499306956	salmon	1	55356	SLC22A15	solute carrier family 22, member 15
499306961	greenyellow	1	476	ATP1A1	ATPase, Na+/K+ transporting, alpha 1 polypeptide
499306991	turquoise	1	10905	MAN1A2	mannosidase, alpha, class 1A, member 2
499307000	blue	1	54834	GDAP2	ganglioside induced differentiation associated protein 2
499307012	tan	1	104472716	WARS2-IT1	WARS2 intronic transcript 1 (non-protein coding)
499307037	black	1	26227	PHGDH	phosphoglycerate dehydrogenase
499307046	black	1	4853	NOTCH2	notch 2
499307050	blue	1	9554	SEC22B	SEC22 vesicle trafficking protein homolog B (S. cerevisiae) (gene/pseudogene)
499307052	grey	1	105378941	LOC105378941	uncharacterized LOC105378941
499307056	grey	1	728841	NBPF8	neuroblastoma breakpoint family, member 8
499307058	blue	1	100996724	LOC100996724	phosphodiesterase 4D interacting protein-like
499307063	grey	1	101060684	NBPF26	neuroblastoma breakpoint family, member 26
499307081	grey	1	653464	SRGAP2C	SLIT-ROBO Rho GTPase activating protein 2C
499307100	lightgreen	1	26863	RNVU1-18	RNA, variant U1 small nuclear 18
499307122	black	1	100996732	LOC100996732	uncharacterized LOC100996732
499307129	greenyellow	1	284565	NBPF15	neuroblastoma breakpoint family, member 15
499307145	turquoise	1	647135	SRGAP2B	SLIT-ROBO Rho GTPase activating protein 2B
499307150	brown	1	100996741	LOC100996741	uncharacterized LOC100996741
499307163	green	1	105371324	LOC105371324	uncharacterized LOC105371324
499307164	brown	1	105371312	LOC105371312	uncharacterized LOC105371312
499307172	blue	1	27246	RNF115	ring finger protein 115
499307179	turquoise	1	8799	PEX11B	peroxisomal biogenesis factor 11 beta
499307181	blue	1	9939	RBM8A	RNA binding motif protein 8A
499307183	turquoise	1	128077	LIX1L	Lix1 homolog (chicken) like
499307186	black	1	10628	TXNIP	thioredoxin interacting protein
499307191	royalblue	1	388677	NOTCH2NL	notch 2 N-terminal like
499307204	grey	1	149013	NBPF12	neuroblastoma breakpoint family, member 12
499307219	salmon	1	9557	CHD1L	chromodomain helicase DNA binding protein 1-like
499307237	lightgreen	1	26864	RNVU1-7	RNA, variant U1 small nuclear 7
499307262	grey	1	25832	NBPF14	neuroblastoma breakpoint family, member 14
499307263	turquoise	1	100996763	LOC100996763	notch homolog 2 N-terminal-like protein
499307268	cyan	1	9659	PDE4DIP	phosphodiesterase 4D interacting protein
499307269	cyan	1	101929787	LOC101929787	uncharacterized LOC101929787
499307271	blue	1	105371220	LOC105371220	uncharacterized LOC105371220
499307272	grey	1	400818	NBPF9	neuroblastoma breakpoint family, member 9
499307280	brown	1	653513	LOC653513	phosphodiesterase 4D interacting protein pseudogene
499307289	brown	1	105371420	LOC105371420	uncharacterized LOC105371420
499307297	turquoise	1	440689	HIST2H2BF	histone cluster 2, H2bf
499307299	grey60	1	2209	FCGR1A	Fc fragment of IgG, high affinity Ia, receptor (CD64)
499307302	tan	1	8370	HIST2H4A	histone cluster 2, H4a
499307305	lightcyan	1	8337	HIST2H2AA3	histone cluster 2, H2aa3
499307308	lightcyan	1	723790	HIST2H2AA4	histone cluster 2, H2aa4
499307311	tan	1	554313	HIST2H4B	histone cluster 2, H4b
499307312	cyan	1	8349	HIST2H2BE	histone cluster 2, H2be
499307313	turquoise	1	8338	HIST2H2AC	histone cluster 2, H2ac
499307314	green	1	317772	HIST2H2AB	histone cluster 2, H2ab
499307316	turquoise	1	9900	SV2A	synaptic vesicle glycoprotein 2A
499307319	pink	1	56957	OTUD7B	OTU deubiquitinase 7B
499307324	blue	1	11311	VPS45	vacuolar protein sorting 45 homolog (S. cerevisiae)
499307325	grey	1	51177	PLEKHO1	pleckstrin homology domain containing, family O member 1
499307327	red	1	81611	ANP32E	acidic (leucine-rich) nuclear phosphoprotein 32 family, member E
499307329	red	1	51107	APH1A	APH1A gamma secretase subunit
499307333	blue	1	54460	MRPS21	mitochondrial ribosomal protein S21
499307334	lightcyan	1	9129	PRPF3	pre-mRNA processing factor 3
499307335	turquoise	1	23248	RPRD2	regulation of nuclear pre-mRNA domain containing 2
499307347	brown	1	4170	MCL1	myeloid cell leukemia 1
499307348	turquoise	1	2029	ENSA	endosulfine alpha
499307361	pink	1	29956	CERS2	ceramide synthase 2
499307364	pink	1	55793	FAM63A	family with sequence similarity 63, member A
499307368	lightcyan	1	56882	CDC42SE1	CDC42 small effector 1
499307369	turquoise	1	10962	MLLT11	myeloid/lymphoid or mixed-lineage leukemia (trithorax homolog, Drosophila); translocated to, 11
499307375	grey	1	79005	SCNM1	sodium channel modifier 1
499307377	green	1	6944	VPS72	vacuolar protein sorting 72 homolog (S. cerevisiae)
499307378	turquoise	1	8394	PIP5K1A	phosphatidylinositol-4-phosphate 5-kinase, type I, alpha
499307379	blue	1	5710	PSMD4	proteasome (prosome, macropain) 26S subunit, non-ATPase, 4
499307383	blue	1	5298	PI4KB	phosphatidylinositol 4-kinase, catalytic, beta
499307386	midnightblue	1	8991	SELENBP1	selenium binding protein 1
499307387	blue	1	5692	PSMB4	proteasome (prosome, macropain) subunit, beta type, 4
499307388	blue	1	23126	POGZ	pogo transposable element with ZNF domain
499307394	brown	1	81609	SNX27	sorting nexin family member 27
499307395	yellow	1	11189	CELF3	CUGBP, Elav-like family member 3
499307411	lightcyan	1	6281	S100A10	S100 calcium binding protein A10
499307415	grey60	1	6282	S100A11	S100 calcium binding protein A11
499307480	grey60	1	6280	S100A9	S100 calcium binding protein A9
499307483	grey60	1	6279	S100A8	S100 calcium binding protein A8
499307489	lightcyan	1	6277	S100A6	S100 calcium binding protein A6
499307495	lightcyan	1	140576	S100A16	S100 calcium binding protein A16
499307497	red	1	6284	S100A13	S100 calcium binding protein A13
499307498	midnightblue	1	6271	S100A1	S100 calcium binding protein A1
499307499	green	1	26097	CHTOP	chromatin target of PRMT1
499307500	green	1	23557	SNAPIN	SNAP-associated protein
499307501	blue	1	3608	ILF2	interleukin enhancer binding factor 2
499307505	grey	1	65123	INTS3	integrator complex subunit 3
499307509	turquoise	1	57459	GATAD2B	GATA zinc finger domain containing 2B
499307512	blue	1	9909	DENND4B	DENN/MADD domain containing 4B
499307514	grey60	1	27173	SLC39A1	solute carrier family 39 (zinc transporter), member 1
499307517	brown	1	10899	JTB	jumping translocation breakpoint
499307518	black	1	5872	RAB13	RAB13, member RAS oncogene family
499307519	green	1	6232	RPS27	ribosomal protein S27
499307524	blue	1	7170	TPM3	tropomyosin 3
499307527	brown	1	25912	C1orf43	chromosome 1 open reading frame 43
499307528	blue	1	9898	UBAP2L	ubiquitin associated protein 2-like
499307529	blue	1	10456	HAX1	HCLS1 associated protein X-1
499307531	greenyellow	1	57198	ATP8B2	ATPase, aminophospholipid transporter, class I, type 8B, member 2
499307540	brown	1	55585	UBE2Q1	ubiquitin-conjugating enzyme E2Q family member 1
499307542	purple	1	1141	CHRNB2	cholinergic receptor, nicotinic, beta 2 (neuronal)
499307543	turquoise	1	103	ADAR	adenosine deaminase, RNA-specific
499307544	black	1	3782	KCNN3	potassium channel, calcium activated intermediate/small conductance subfamily N alpha, member 3
499307546	tan	1	10654	PMVK	phosphomevalonate kinase
499307547	midnightblue	1	57326	PBXIP1	pre-B-cell leukemia homeobox interacting protein 1
499307550	lightcyan	1	6464	SHC1	SHC (Src homology 2 domain containing) transforming protein 1
499307559	salmon	1	8751	ADAM15	ADAM metallopeptidase domain 15
499307562	grey60	1	1942	EFNA1	ephrin-A1
499307566	green	1	200185	KRTCAP2	keratinocyte associated protein 2
499307575	blue	1	2629	GBA	glucosidase, beta, acid
499307577	magenta	1	10067	SCAMP3	secretory carrier membrane protein 3
499307581	blue	1	2224	FDPS	farnesyl diphosphate synthase
499307584	turquoise	1	23623	RUSC1	RUN and SH3 domain containing 1
499307585	turquoise	1	55870	ASH1L	ash1 (absent, small, or homeotic)-like (Drosophila)
499307596	turquoise	1	55249	YY1AP1	YY1 associated protein 1
499307597	blue	1	7818	DAP3	death associated protein 3
499307600	blue	1	54856	GON4L	gon-4-like (C. elegans)
499307602	blue	1	23208	SYT11	synaptotagmin XI
499307604	brown	1	22889	KIAA0907	KIAA0907
499307608	salmon	1	9181	ARHGEF2	Rho/Rac guanine nucleotide exchange factor (GEF) 2
499307611	blue	1	6746	SSR2	signal sequence receptor, beta (translocon-associated protein beta)
499307612	brown	1	56893	UBQLN4	ubiquilin 4
499307613	green	1	28956	LAMTOR2	late endosomal/lysosomal adaptor, MAPK and MTOR activator 2
499307616	lightcyan	1	4000	LMNA	lamin A/C
499307618	turquoise	1	9673	SLC25A44	solute carrier family 25, member 44
499307622	salmon	1	79957	PAQR6	progestin and adipoQ receptor family member VI
499307623	cyan	1	23381	SMG5	SMG5 nonsense mediated mRNA decay factor
499307627	brown	1	7203	CCT3	chaperonin containing TCP1, subunit 3 (gamma)
499307630	midnightblue	1	10485	C1orf61	chromosome 1 open reading frame 61
499307632	black	1	4209	MEF2D	myocyte enhancer factor 2D
499307636	green	1	128240	APOA1BP	apolipoprotein A-I binding protein
499307639	turquoise	1	60484	HAPLN2	hyaluronan and proteoglycan link protein 2
499307640	turquoise	1	63827	BCAN	brevican
499307645	grey	1	81875	ISG20L2	interferon stimulated exonuclease gene 20kDa-like 2
499307647	blue	1	79590	MRPL24	mitochondrial ribosomal protein L24
499307648	cyan	1	3068	HDGF	hepatoma-derived growth factor
499307655	turquoise	1	9826	ARHGEF11	Rho guanine nucleotide exchange factor (GEF) 11
499307719	grey60	1	3428	IFI16	interferon, gamma-inducible protein 16
499307723	purple	1	57863	CADM3	cell adhesion molecule 3
499307756	grey60	1	8407	TAGLN2	transgelin 2
499307763	purple	1	3766	KCNJ10	potassium channel, inwardly rectifying subfamily J, member 10
499307765	turquoise	1	3765	KCNJ9	potassium channel, inwardly rectifying subfamily J, member 9
499307766	magenta	1	93185	IGSF8	immunoglobulin superfamily, member 8
499307767	midnightblue	1	477	ATP1A2	ATPase, Na+/K+ transporting, alpha 2 polypeptide
499307771	turquoise	1	8682	PEA15	phosphoprotein enriched in astrocytes 15
499307772	red	1	50717	DCAF8	DDB1 and CUL4 associated factor 8
499307774	blue	1	5824	PEX19	peroxisomal biogenesis factor 19
499307776	turquoise	1	1314	COPA	coatomer protein complex, subunit alpha
499307778	green	1	23385	NCSTN	nicastrin
499307799	blue	1	100131187	TSTD1	thiosulfate sulfurtransferase (rhodanese)-like domain containing 1
499307800	blue	1	7391	USF1	upstream transcription factor 1
499307805	blue	1	5202	PFDN2	prefoldin subunit 2
499307806	green	1	4817	NIT1	nitrilase 1
499307808	blue	1	51506	UFC1	ubiquitin-fold modifier conjugating enzyme 1
499307812	salmon	1	9507	ADAMTS4	ADAM metallopeptidase with thrombospondin type 1 motif, 4
499307813	turquoise	1	4720	NDUFS2	NADH dehydrogenase (ubiquinone) Fe-S protein 2, 49kDa (NADH-coenzyme Q reductase)
499307814	grey60	1	2207	FCER1G	Fc fragment of IgE, high affinity I, receptor for; gamma polypeptide
499307822	blue	1	6391	SDHC	succinate dehydrogenase complex, subunit C, integral membrane protein, 15kDa
499307828	grey60	1	2212	FCGR2A	Fc fragment of IgG, low affinity IIa, receptor (CD32)
499307830	brown	1	3310	HSPA6	heat shock 70kDa protein 6 (HSP70B'')
499307832	grey60	1	2214	FCGR3A	Fc fragment of IgG, low affinity IIIa, receptor (CD16a)
499307843	green	1	22926	ATF6	activating transcription factor 6
499307846	turquoise	1	9722	NOS1AP	nitric oxide synthase 1 (neuronal) adaptor protein
499307858	turquoise	1	127933	UHMK1	U2AF homology motif (UHM) kinase 1
499307862	blue	1	6675	UAP1	UDP-N-acetylglucosamine pyrophosphorylase 1
499307863	royalblue	1	4921	DDR2	discoidin domain receptor tyrosine kinase 2
499307867	turquoise	1	5999	RGS4	regulator of G-protein signaling 4
499307868	red	1	8490	RGS5	regulator of G-protein signaling 5
499307880	turquoise	1	5087	PBX1	pre-B-cell leukemia homeobox 1
499307895	blue	1	4259	MGST3	microsomal glutathione S-transferase 3
499307896	midnightblue	1	223	ALDH9A1	aldehyde dehydrogenase 9 family, member A1
499307901	blue	1	54499	TMCO1	transmembrane and coiled-coil domains 1
499307919	tan	1	100337590	FMO11P	flavin containing monooxygenase 11, pseudogene
499307921	cyan	1	57645	POGK	pogo transposable element with KRAB domain
499307926	greenyellow	1	387597	ILDR2	immunoglobulin-like domain containing receptor 2
499307943	green	1	8804	CREG1	cellular repressor of E1A-stimulated genes 1
499307949	blue	1	25874	MPC2	mitochondrial pyruvate carrier 2
499307950	turquoise	1	55827	DCAF6	DDB1 and CUL4 associated factor 6
499307952	red	1	100329108	GCSHP5	glycine cleavage system protein H pseudogene 5
499307954	turquoise	1	261726	TIPRL	TOR signaling pathway regulator
499307956	grey	1	375035	SFT2D2	SFT2 domain containing 2
499307957	cyan	1	84832	ANKRD36BP1	ankyrin repeat domain 36B pseudogene 1
499307978	turquoise	1	481	ATP1B1	ATPase, Na+/K+ transporting, beta 1 polypeptide
499307979	turquoise	1	29922	NME7	NME/NM23 family member 7
499307980	blue	1	8548	BLZF1	basic leucine zipper nuclear factor 1
499307993	turquoise	1	22920	KIFAP3	kinesin-associated protein 3
499308022	turquoise	1	23215	PRRC2C	proline-rich coiled-coil 2C
499308028	blue	1	8674	VAMP4	vesicle-associated membrane protein 4
499308036	turquoise	1	26052	DNM3	dynamin 3
499308048	blue	1	51430	SUCO	SUN domain containing ossification factor
499308061	midnightblue	1	9588	PRDX6	peroxiredoxin 6
499308071	green	1	60674	GAS5	growth arrest-specific 5 (non-protein coding)
499308082	turquoise	1	84614	ZBTB37	zinc finger and BTB domain containing 37
499308085	brown	1	149041	RC3H1	ring finger and CCCH-type domains 1
499308092	turquoise	1	9910	RABGAP1L	RAB GTPase activating protein 1-like
499308100	brown	1	27101	CACYBP	calcyclin binding protein
499308101	midnightblue	1	63931	MRPS14	mitochondrial ribosomal protein S14
499308105	turquoise	1	105371624	LOC105371624	uncharacterized LOC105371624
499308107	turquoise	1	7143	TNR	tenascin R
499308112	turquoise	1	64326	RFWD2	ring finger and WD repeat domain 2, E3 ubiquitin protein ligase
499308120	purple	1	460	ASTN1	astrotactin 1
499308122	blue	1	57795	BRINP2	bone morphogenetic protein/retinoic acid inducible neural-specific 2
499308132	turquoise	1	9462	RASAL2	RAS protein activator like 2
499308150	turquoise	1	9917	FAM20B	family with sequence similarity 20, member B
499308153	turquoise	1	27	ABL2	ABL proto-oncogene 2, non-receptor tyrosine kinase
499308171	turquoise	1	163590	TOR1AIP2	torsin A interacting protein 2
499308172	black	1	26092	TOR1AIP1	torsin A interacting protein 1
499308174	black	1	9857	CEP350	centrosomal protein 350kDa
499308178	turquoise	1	5768	QSOX1	quiescin Q6 sulfhydryl oxidase 1
499308182	green	1	84320	ACBD6	acyl-CoA binding domain containing 6
499308187	brown	1	9213	XPR1	xenotropic and polytropic retrovirus receptor 1
499308190	turquoise	1	10228	STX6	syntaxin 6
499308197	darkred	1	777	CACNA1E	calcium channel, voltage-dependent, R type, alpha 1E subunit
499308206	lightcyan	1	2752	GLUL	glutamate-ammonia ligase
499308221	blue	1	1660	DHX9	DEAH (Asp-Glu-Ala-His) box helicase 9
499308229	purple	1	23057	NMNAT2	nicotinamide nucleotide adenylyltransferase 2
499308233	brown	1	9887	SMG7	SMG7 nonsense mediated mRNA decay factor
499308237	blue	1	10092	ARPC5	actin related protein 2/3 complex, subunit 5, 16kDa
499308238	turquoise	1	23179	RGL1	ral guanine nucleotide dissociation stimulator-like 1
499308242	pink	1	23127	COLGALT2	collagen beta(1-O)galactosyltransferase 2
499308243	green	1	116461	TSEN15	TSEN15 tRNA splicing endonuclease subunit
499308246	turquoise	1	81563	C1orf21	chromosome 1 open reading frame 21
499308250	brown	1	80267	EDEM3	ER degradation enhancer, mannosidase alpha-like 3
499308265	cyan	1	10625	IVNS1ABP	influenza virus NS1A binding protein
499308274	red	1	7175	TPR	translocated promoter region, nuclear basket protein
499308275	red	1	54953	C1orf27	chromosome 1 open reading frame 27
499308287	tan	1	100967224	LOC100967224	neuroepithelial cell transforming 1 pseudogene
499308311	lightyellow	1	5996	RGS1	regulator of G-protein signaling 1
499308317	turquoise	1	5997	RGS2	regulator of G-protein signaling 2
499308324	blue	1	51377	UCHL5	ubiquitin carboxyl-terminal hydrolase L5
499308325	green	1	6738	TROVE2	TROVE domain family, member 2
499308326	turquoise	1	51022	GLRX2	glutaredoxin 2
499308327	black	1	79577	CDC73	cell division cycle 73
499308330	turquoise	1	8707	B3GALT2	UDP-Gal:betaGlcNAc beta 1,3-galactosyltransferase, polypeptide 2
499308340	greenyellow	1	343450	KCNT2	potassium channel, sodium activated subfamily T, member 2
499308342	green	1	3075	CFH	complement factor H
499308353	black	1	360023	ZBTB41	zinc finger and BTB domain containing 41
499308364	pink	1	140609	NEK7	NIMA-related kinase 7
499308368	grey60	1	5788	PTPRC	protein tyrosine phosphatase, receptor type, C
499308389	brown	1	23528	ZNF281	zinc finger protein 281
499308392	darkgreen	1	101929224	LOC101929224	uncharacterized LOC101929224
499308393	turquoise	1	23271	CAMSAP2	calmodulin regulated spectrin-associated protein family, member 2
499308398	yellow	1	23046	KIF21B	kinesin family member 21B
499308402	blue	1	252839	TMEM9	transmembrane protein 9
499308411	pink	1	23612	PHLDA3	pleckstrin homology-like domain, family A, member 3
499308412	black	1	1465	CSRP1	cysteine and glycine-rich protein 1
499308414	blue	1	89796	NAV1	neuron navigator 1
499308418	turquoise	1	55705	IPO9	importin 9
499308420	midnightblue	1	149345	SHISA4	shisa family member 4
499308422	blue	1	10440	TIMM17A	translocase of inner mitochondrial membrane 17 homolog A (yeast)
499308429	midnightblue	1	9283	GPR37L1	G protein-coupled receptor 37 like 1
499308431	blue	1	127829	ARL8A	ADP-ribosylation factor-like 8A
499308437	salmon	1	4660	PPP1R12B	protein phosphatase 1, regulatory subunit 12B
499308444	turquoise	1	10765	KDM5B	lysine (K)-specific demethylase 5B
499308452	turquoise	1	59349	KLHL12	kelch-like family member 12
499308454	blue	1	51094	ADIPOR1	adiponectin receptor 1
499308455	red	1	51706	CYB5R1	cytochrome b5 reductase 1
499308458	brown	1	92703	TMEM183A	transmembrane protein 183A
499308459	turquoise	1	8497	PPFIA4	protein tyrosine phosphatase, receptor type, f polypeptide (PTPRF), interacting protein (liprin), alpha 4
499308462	turquoise	1	134	ADORA1	adenosine A1 receptor
499308464	blue	1	1116	CHI3L1	chitinase 3-like 1 (cartilage glycoprotein-39)
499308469	lightyellow	1	7832	BTG2	BTG family, member 2
499308476	darkturquoise	1	493	ATP2B4	ATPase, Ca++ transporting, plasma membrane 4
499308482	brown	1	9877	ZC3H11A	zinc finger CCCH-type containing 11A
499308483	cyan	1	100381270	ZBED6	zinc finger, BED-type containing 6
499308499	green	1	22874	PLEKHA6	pleckstrin homology domain containing, family A member 6
499308502	brown	1	84919	PPP1R15B	protein phosphatase 1, regulatory subunit 15B
499308504	turquoise	1	4194	MDM4	MDM4, p53 regulator
499308508	yellow	1	10446	LRRN2	leucine rich repeat neuronal 2
499308514	pink	1	23114	NFASC	neurofascin
499308516	pink	1	6900	CNTN2	contactin 2 (axonal)
499308518	turquoise	1	5929	RBBP5	retinoblastoma binding protein 5
499308520	turquoise	1	25778	DSTYK	dual serine/threonine and tyrosine protein kinase
499308522	yellow	1	9911	TMCC2	transmembrane and coiled-coil domain family 2
499308535	pink	1	5129	CDK18	cyclin-dependent kinase 18
499308539	turquoise	1	148808	MFSD4	major facilitator superfamily domain containing 4
499308540	cyan	1	2005	ELK4	ELK4, ETS-domain protein (SRF accessory protein 1)
499308541	darkgreen	1	100420878	LOC100420878	GABA(A) receptor-associated protein pseudogene
499308544	red	1	64710	NUCKS1	nuclear casein kinase and cyclin-dependent kinase substrate 1
499308545	black	1	8934	RAB29	RAB29, member RAS oncogene family
499308547	blue	1	254428	SLC41A1	solute carrier family 41 (magnesium transporter), member 1
499308549	grey	1	284581	LOC284581	uncharacterized LOC284581
499308562	yellow	1	23380	SRGAP2	SLIT-ROBO Rho GTPase activating protein 2
499308568	brown	1	1939	EIF2D	eukaryotic translation initiation factor 2D
499308572	lightcyan	1	9261	MAPKAPK2	mitogen-activated protein kinase-activated protein kinase 2
499308587	yellow	1	5208	PFKFB2	6-phosphofructo-2-kinase/fructose-2,6-biphosphatase 2
499308594	lightcyan	1	1604	CD55	CD55 molecule, decay accelerating factor for complement (Cromer blood group)
499308604	red	1	4179	CD46	CD46 molecule, complement regulatory protein
499308605	brown	1	100128537	C1orf132	chromosome 1 open reading frame 132
499308613	turquoise	1	5362	PLXNA2	plexin A2
499308637	turquoise	1	57172	CAMK1G	calcium/calmodulin-dependent protein kinase IG
499308668	greenyellow	1	3756	KCNH1	potassium channel, voltage gated eag related subfamily H, member 1
499308674	red	1	55758	RCOR3	REST corepressor 3
499308680	tan	1	7779	SLC30A1	solute carrier family 30 (zinc transporter), member 1
499308686	red	1	9926	LPGAT1	lysophosphatidylglycerol acyltransferase 1
499308694	black	1	5525	PPP2R5A	protein phosphatase 2, regulatory subunit B'', alpha
499308697	pink	1	55248	TMEM206	transmembrane protein 206
499308699	green	1	29937	NENF	neudesin neurotrophic factor
499308710	red	1	128387	TATDN3	TatD DNase domain containing 3
499308717	turquoise	1	90806	ANGEL2	angel homolog 2 (Drosophila)
499308718	turquoise	1	26750	RPS6KC1	ribosomal protein S6 kinase, 52kDa, polypeptide 1
499308724	greenyellow	1	5629	PROX1	prospero homeobox 1
499308727	turquoise	1	56950	SMYD2	SET and MYND domain containing 2
499308744	red	1	51133	KCTD3	potassium channel tetramerization domain containing 3
499308751	blue	1	55105	GPATCH2	G patch domain containing 2
499308762	lightcyan	1	7042	TGFB2	transforming growth factor, beta 2
499308768	red	1	127018	LYPLAL1	lysophospholipase-like 1
499308776	blue	1	2058	EPRS	glutamyl-prolyl-tRNA synthetase
499308778	blue	1	55699	IARS2	isoleucyl-tRNA synthetase 2, mitochondrial
499308783	turquoise	1	25782	RAB3GAP2	RAB3 GTPase activating protein subunit 2 (non-catalytic)
499308795	turquoise	1	4139	MARK1	MAP/microtubule affinity-regulating kinase 1
499308797	turquoise	1	79762	C1orf115	chromosome 1 open reading frame 115
499308828	brown	1	375056	MIA3	melanoma inhibitory activity family, member 3
499308829	black	1	64853	AIDA	axin interactor, dorsalization associated
499308830	green	1	148362	BROX	BRO1 domain and CAAX motif containing
499308837	greenyellow	1	55061	SUSD4	sushi domain containing 4
499308844	black	1	824	CAPN2	calpain 2, (m/II) large subunit
499308847	midnightblue	1	7159	TP53BP2	tumor protein p53 binding protein 2
499308853	red	1	101926980	LOC101926980	uncharacterized LOC101926980
499308857	brown	1	23219	FBXO28	F-box protein 28
499308859	blue	1	8560	DEGS1	delta(4)-desaturase, sphingolipid 1
499308864	blue	1	29097	CNIH4	cornichon family AMPA receptor auxiliary protein 4
499308865	brown	1	80232	WDR26	WD repeat domain 26
499308868	turquoise	1	149111	CNIH3	cornichon family AMPA receptor auxiliary protein 3
499308876	black	1	55740	ENAH	enabled homolog (Drosophila)
499308878	blue	1	6726	SRP9	signal recognition particle 9kDa
499308880	cyan	1	2052	EPHX1	epoxide hydrolase 1, microsomal (xenobiotic)
499308881	salmon	1	9725	TMEM63A	transmembrane protein 63A
499308884	salmon	1	29920	PYCR2	pyrroline-5-carboxylate reductase family, member 2
499308889	green	1	3020	H3F3A	H3 histone, family 3A
499308892	blue	1	64746	ACBD3	acyl-CoA binding domain containing 3
499308900	blue	1	142	PARP1	poly (ADP-ribose) polymerase 1
499308905	black	1	375057	C1orf95	chromosome 1 open reading frame 95
499308906	black	1	3707	ITPKB	inositol-trisphosphate 3-kinase B
499308914	yellow	1	56997	ADCK3	aarF domain containing kinase 3
499308916	turquoise	1	8476	CDC42BPA	CDC42 binding protein kinase alpha (DMPK-like)
499308934	turquoise	1	116841	SNAP47	synaptosomal-associated protein, 47kDa
499308945	purple	1	375	ARF1	ADP-ribosylation factor 1
499308948	magenta	1	128308	MRPL55	mitochondrial ribosomal protein L55
499308951	magenta	1	2987	GUK1	guanylate kinase 1
499308967	purple	1	149603	RNF187	ring finger protein 187
499308971	lightgreen	1	100169751	RNA5S1	RNA, 5S ribosomal 1
499308972	lightgreen	1	100169753	RNA5S2	RNA, 5S ribosomal 2
499308973	lightgreen	1	100169754	RNA5S3	RNA, 5S ribosomal 3
499308974	lightgreen	1	100169755	RNA5S4	RNA, 5S ribosomal 4
499308975	lightgreen	1	100169756	RNA5S5	RNA, 5S ribosomal 5
499308976	lightgreen	1	100169757	RNA5S6	RNA, 5S ribosomal 6
499308977	lightgreen	1	100169758	RNA5S7	RNA, 5S ribosomal 7
499308978	lightgreen	1	100169759	RNA5S8	RNA, 5S ribosomal 8
499308980	lightgreen	1	100169761	RNA5S10	RNA, 5S ribosomal 10
499308981	lightgreen	1	100169762	RNA5S11	RNA, 5S ribosomal 11
499308982	lightgreen	1	100169763	RNA5S12	RNA, 5S ribosomal 12
499308983	lightgreen	1	100169764	RNA5S13	RNA, 5S ribosomal 13
499308984	lightgreen	1	100169765	RNA5S14	RNA, 5S ribosomal 14
499308985	lightgreen	1	100169766	RNA5S15	RNA, 5S ribosomal 15
499308986	lightgreen	1	100169767	RNA5S16	RNA, 5S ribosomal 16
499308987	salmon	1	58480	RHOU	ras homolog family member U
499308989	lightgreen	1	100169768	RNA5S17	RNA, 5S ribosomal 17
499308999	brown	1	5867	RAB4A	RAB4A, member RAS oncogene family
499309001	brown	1	126731	CCSAP	centriole, cilia and spindle-associated protein
499309003	blue	1	55746	NUP133	nucleoporin 133kDa
499309018	blue	1	2590	GALNT2	polypeptide N-acetylgalactosaminyltransferase 2
499309019	turquoise	1	79605	PGBD5	piggyBac transposable element derived 5
499309025	midnightblue	1	183	AGT	angiotensinogen (serpin peptidase inhibitor, clade A, member 8)
499309029	turquoise	1	84886	C1orf198	chromosome 1 open reading frame 198
499309034	blue	1	64801	ARV1	ARV1 homolog (S. cerevisiae)
499309042	blue	1	8443	GNPAT	glyceronephosphate O-acyltransferase
499309047	brown	1	54583	EGLN1	egl-9 family hypoxia-inducible factor 1
499309051	blue	1	7257	TSNAX	translin-associated factor X
499309063	turquoise	1	57568	SIPA1L2	signal-induced proliferation-associated 1 like 2
499309069	blue	1	84284	NTPCR	nucleoside-triphosphatase, cancer-related
499309070	turquoise	1	80003	PCNXL2	pecanex-like 2 (Drosophila)
499309074	turquoise	1	3775	KCNK1	potassium channel, two pore domain subfamily K, member 1
499309076	greenyellow	1	148641	SLC35F3	solute carrier family 35, member F3
499309084	blue	1	388753	COA6	cytochrome c oxidase assembly factor 6
499309085	cyan	1	6894	TARBP1	TAR (HIV-1) RNA binding protein 1
499309087	brown	1	359948	IRF2BP2	interferon regulatory factor 2 binding protein 2
499309100	blue	1	9804	TOMM20	translocase of outer mitochondrial membrane 20 homolog (yeast)
499309103	turquoise	1	23029	RBM34	RNA binding motif protein 34
499309104	red	1	51742	ARID4B	AT rich interactive domain 4B (RBP1-like)
499309107	brown	1	9453	GGPS1	geranylgeranyl diphosphate synthase 1
499309115	turquoise	1	2786	GNG4	guanine nucleotide binding protein (G protein), gamma 4
499309118	darkred	1	1130	LYST	lysosomal trafficking regulator
499309126	midnightblue	1	7107	GPR137B	G protein-coupled receptor 137B
499309131	turquoise	1	3964	LGALS8	lectin, galactoside-binding, soluble, 8
499309135	red	1	4548	MTR	5-methyltetrahydrofolate-homocysteine methyltransferase
499309140	greenyellow	1	6262	RYR2	ryanodine receptor 2 (cardiac)
499309161	purple	1	1131	CHRM3	cholinergic receptor, muscarinic 3
499309168	grey	1	56776	FMN2	formin 2
499309179	turquoise	1	6000	RGS7	regulator of G-protein signaling 7
499309187	blue	1	2271	FH	fumarate hydratase
499309218	turquoise	1	9859	CEP170	centrosomal protein 170kDa
499309220	blue	1	10806	SDCCAG8	serologically defined colon cancer antigen 8
499309223	turquoise	1	10000	AKT3	v-akt murine thymoma viral oncogene homolog 3
499309228	turquoise	1	10472	ZBTB18	zinc finger and BTB domain containing 18
499309237	blue	1	159	ADSS	adenylosuccinate synthase
499309243	grey	1	116228	COX20	COX20 cytochrome c oxidase assembly factor
499309244	brown	1	284702	HNRNPU-AS1	HNRNPU antisense RNA 1
499309245	brown	1	3192	HNRNPU	heterogeneous nuclear ribonucleoprotein U (scaffold attachment factor A)
499309249	tan	1	100861455	DNAJC19P8	DnaJ (Hsp40) homolog, subfamily C, member 19 pseudogene 8
499309254	turquoise	1	64754	SMYD3	SET and MYND domain containing 3
499309261	brown	1	163882	CNST	consortin, connexin sorting protein
499309266	blue	1	51097	SCCPDH	saccharopine dehydrogenase (putative)
499309270	brown	1	25909	AHCTF1	AT hook containing transcription factor 1
499309279	brown	1	7678	ZNF124	zinc finger protein 124
499309332	tan	1	100216488	LOC100216488	akirin 2 pseudogene
499309365	blue	1	55657	ZNF692	zinc finger protein 692
499309373	turquoise	2	26751	SH3YL1	SH3 and SYLF domain containing 1
499309374	blue	2	52	ACP1	acid phosphatase 1, soluble
499309405	turquoise	2	23040	MYT1L	myelin transcription factor 1-like
499309415	blue	2	7260	TSSC1	tumor suppressing subtransferable candidate 1
499309416	purple	2	51112	TRAPPC12	trafficking protein particle complex 12
499309418	blue	2	55256	ADI1	acireductone dioxygenase 1
499309419	blue	2	246243	RNASEH1	ribonuclease H1
499309421	green	2	6201	RPS7	ribosomal protein S7
499309441	pink	2	150622	LINC01105	long intergenic non-protein coding RNA 1105
499309458	pink	2	9781	RNF144A	ring finger protein 144A
499309481	green	2	3398	ID2	inhibitor of DNA binding 2, dominant negative helix-loop-helix protein
499309482	blue	2	57498	KIDINS220	kinase D-interacting substrate, 220kDa
499309484	blue	2	129642	MBOAT2	membrane bound O-acyltransferase domain containing 2
499309495	brown	2	9270	ITGB1BP1	integrin beta 1 binding protein 1
499309497	blue	2	285148	IAH1	isoamyl acetate-hydrolyzing esterase 1 homolog (S. cerevisiae)
499309498	grey	2	6868	ADAM17	ADAM metallopeptidase domain 17
499309500	turquoise	2	10971	YWHAQ	tyrosine 3-monooxygenase/tryptophan 5-monooxygenase activation protein, theta
499309519	purple	2	3241	HPCAL1	hippocalcin-like 1
499309521	blue	2	4953	ODC1	ornithine decarboxylase 1
499309525	blue	2	79954	NOL10	nucleolar protein 10
499309529	brown	2	10130	PDIA6	protein disulfide isomerase family A, member 6
499309536	turquoise	2	9475	ROCK2	Rho-associated, coiled-coil containing protein kinase 2
499309542	grey	2	9687	GREB1	growth regulation by estrogen in breast cancer 1
499309546	midnightblue	2	23620	NTSR2	neurotensin receptor 2
499309548	black	2	23175	LPIN1	lipin 1
499309575	turquoise	2	51594	NBAS	neuroblastoma amplified sequence
499309578	blue	2	1653	DDX1	DEAD (Asp-Glu-Ala-Asp) box helicase 1
499309590	turquoise	2	81553	FAM49A	family with sequence similarity 49, member A
499309599	turquoise	2	7447	VSNL1	visinin-like 1
499309633	green	2	9741	LAPTM4A	lysosomal protein transmembrane 4 alpha
499309639	brown	2	23369	PUM2	pumilio RNA-binding family member 2
499309644	lightyellow	2	388	RHOB	ras homolog family member B
499309687	turquoise	2	2281	FKBP1B	FK506 binding protein 1B, 12.6 kDa
499309688	green	2	51639	SF3B6	splicing factor 3b, subunit 6, 14kDa
499309689	salmon	2	375190	FAM228B	family with sequence similarity 228, member B
499309694	turquoise	2	50618	ITSN2	intersectin 2
499309698	turquoise	2	8648	NCOA1	nuclear receptor coactivator 1
499309701	blue	2	391356	PTRHD1	peptidyl-tRNA hydrolase domain containing 1
499309704	turquoise	2	109	ADCY3	adenylate cyclase 3
499309709	turquoise	2	22979	EFR3B	EFR3 homolog B (S. cerevisiae)
499309712	turquoise	2	1788	DNMT3A	DNA (cytosine-5-)-methyltransferase 3 alpha
499309714	greenyellow	2	1838	DTNB	dystrobrevin, beta
499309718	blue	2	55252	ASXL2	additional sex combs like transcriptional regulator 2
499309721	turquoise	2	3797	KIF3C	kinesin family member 3C
499309724	blue	2	10890	RAB10	RAB10, member RAS oncogene family
499309727	darkgreen	2	391359	LOC391359	epithelial membrane protein 2 pseudogene
499309731	midnightblue	2	3030	HADHA	hydroxyacyl-CoA dehydrogenase/3-ketoacyl-CoA thiolase/enoyl-CoA hydratase (trifunctional protein), alpha subunit
499309732	midnightblue	2	3032	HADHB	hydroxyacyl-CoA dehydrogenase/3-ketoacyl-CoA thiolase/enoyl-CoA hydratase (trifunctional protein), beta subunit
499309735	turquoise	2	85465	EPT1	ethanolaminephosphotransferase 1 (CDP-ethanolamine-specific)
499309742	turquoise	2	54978	SLC35F6	solute carrier family 35, member F6
499309745	pink	2	56896	DPYSL5	dihydropyrimidinase-like 5
499309747	purple	2	22924	MAPRE3	microtubule-associated protein, RP/EB family, member 3
499309752	green	2	100128731	OST4	oligosaccharyltransferase 4 homolog (S. cerevisiae)
499309755	turquoise	2	10669	CGREF1	cell growth regulator with EF-hand domain 1
499309757	blue	2	10113	PREB	prolactin regulatory element binding
499309761	green	2	51374	ATRAID	all-trans retinoic acid-induced differentiation factor
499309763	purple	2	7781	SLC30A3	solute carrier family 30 (zinc transporter), member 3
499309767	blue	2	4358	MPV17	MpV17 mitochondrial inner membrane protein
499309770	magenta	2	105374363	LOC105374363	uncharacterized LOC105374363
499309772	blue	2	9784	SNX17	sorting nexin 17
499309774	blue	2	5496	PPM1G	protein phosphatase, Mg2+/Mn2+ dependent, 1G
499309776	blue	2	29959	NRBP1	nuclear receptor binding protein 1
499309778	grey	2	26160	IFT172	intraflagellar transport 172
499309779	turquoise	2	64838	FNDC4	fibronectin type III domain containing 4
499309783	blue	2	84450	ZNF512	zinc finger protein 512
499309786	turquoise	2	9913	SUPT7L	suppressor of Ty 7 (S. cerevisiae)-like
499309787	blue	2	22950	SLC4A1AP	solute carrier family 4 (anion exchanger), member 1, adaptor protein
499309790	brown	2	9553	MRPL33	mitochondrial ribosomal protein L33
499309793	blue	2	9577	BRE	brain and reproductive organ-expressed (TNFRSF1A modulator)
499309806	brown	2	2355	FOSL2	FOS-like antigen 2
499309813	blue	2	5500	PPP1CB	protein phosphatase 1, catalytic subunit, beta isozyme
499309816	green	2	23160	WDR43	WD repeat domain 43
499309823	red	2	79745	CLIP4	CAP-GLY domain containing linker protein family, member 4
499309828	turquoise	2	51646	YPEL5	yippee-like 5 (Drosophila)
499309842	turquoise	2	30845	EHD3	EH-domain containing 3
499309850	blue	2	51072	MEMO1	mediator of cell motility 1
499309852	blue	2	84661	DPY30	dpy-30 homolog (C. elegans)
499309853	turquoise	2	6683	SPAST	spastin
499309857	turquoise	2	84272	YIPF4	Yip1 domain family, member 4
499309858	blue	2	57448	BIRC6	baculoviral IAP repeat containing 6
499309872	pink	2	25780	RASGRP3	RAS guanyl releasing protein 3 (calcium and DAG-regulated)
499309874	turquoise	2	25940	FAM98A	family with sequence similarity 98, member A
499309893	tan	2	51232	CRIM1	cysteine rich transmembrane BMP regulator 1 (chordin-like)
499309895	red	2	9637	FEZ2	fasciculation and elongation protein zeta 2 (zygin II)
499309899	red	2	6801	STRN	striatin, calmodulin binding protein
499309900	turquoise	2	54497	HEATR5B	HEAT repeat containing 5B
499309902	turquoise	2	5610	EIF2AK2	eukaryotic translation initiation factor 2-alpha kinase 2
499309905	blue	2	100505876	CEBPZOS	CEBPZ opposite strand
499309906	blue	2	10153	CEBPZ	CCAAT/enhancer binding protein (C/EBP), zeta
499309908	turquoise	2	55471	NDUFAF7	NADH dehydrogenase (ubiquinone) complex I, assembly factor 7
499309909	black	2	23683	PRKD3	protein kinase D3
499309928	turquoise	2	64225	ATL2	atlastin GTPase 2
499309933	turquoise	2	92906	HNRNPLL	heterogeneous nuclear ribonucleoprotein L-like
499309936	brown	2	6432	SRSF7	serine/arginine-rich splicing factor 7
499309943	blue	2	729967	MORN2	MORN repeat containing 2
499309947	brown	2	6654	SOS1	son of sevenless homolog 1 (Drosophila)
499309950	turquoise	2	8491	MAP4K3	mitogen-activated protein kinase kinase kinase kinase 3
499309952	turquoise	2	130733	TMEM178A	transmembrane protein 178A
499309956	turquoise	2	6546	SLC8A1	solute carrier family 8 (sodium/calcium exchanger), member 1
499309977	blue	2	9167	COX7A2L	cytochrome c oxidase subunit VIIa polypeptide 2 like
499309982	turquoise	2	57504	MTA3	metastasis associated 1 family, member 3
499309995	black	2	678	ZFP36L2	ZFP36 ring finger protein-like 2
499309997	pink	2	63892	THADA	thyroid adenoma associated
499310001	red	2	51626	DYNC2LI1	dynein, cytoplasmic 2, light intermediate chain 1
499310006	blue	2	10128	LRPPRC	leucine-rich pentatricopeptide repeat containing
499310008	black	2	5495	PPM1B	protein phosphatase, Mg2+/Mn2+ dependent, 1B
499310011	turquoise	2	9581	PREPL	prolyl endopeptidase-like
499310028	greenyellow	2	5581	PRKCE	protein kinase C, epsilon
499310038	turquoise	2	2034	EPAS1	endothelial PAS domain protein 1
499310043	black	2	23433	RHOQ	ras homolog family member Q
499310049	brown	2	9655	SOCS5	suppressor of cytokine signaling 5
499310054	turquoise	2	90411	MCFD2	multiple coagulation factor deficiency 2
499310057	blue	2	805	CALM2	calmodulin 2 (phosphorylase kinase, delta)
499310060	turquoise	2	618	BCYRN1	brain cytoplasmic RNA 1
499310063	blue	2	4436	MSH2	mutS homolog 2
499310070	cyan	2	2956	MSH6	mutS homolog 6
499310072	turquoise	2	80204	FBXO11	F-box protein 11
499310082	pink	2	3344	FOXN2	forkhead box N2
499310083	grey	2	129285	PPP1R21	protein phosphatase 1, regulatory subunit 21
499310096	turquoise	2	9378	NRXN1	neurexin 1
499310115	blue	2	51130	ASB3	ankyrin repeat and SOCS box containing 3
499310118	blue	2	27248	ERLEC1	endoplasmic reticulum lectin 1
499310121	midnightblue	2	10936	GPR75	G protein-coupled receptor 75
499310122	grey	2	23198	PSME4	proteasome (prosome, macropain) activator subunit 4
499310126	turquoise	2	98	ACYP2	acylphosphatase 2, muscle type
499310133	blue	2	6711	SPTBN1	spectrin, beta, non-erythrocytic 1
499310141	turquoise	2	57142	RTN4	reticulon 4
499310146	green	2	6233	RPS27A	ribosomal protein S27a
499310147	blue	2	4528	MTIF2	mitochondrial translational initiation factor 2
499310149	salmon	2	55704	CCDC88A	coiled-coil domain containing 88A
499310151	blue	2	112942	CFAP36	cilia and flagella associated protein 36
499310152	brown	2	57223	SMEK2	SMEK homolog 2, suppressor of mek1 (Dictyostelium)
499310153	cyan	2	87178	PNPT1	polyribonucleotide nucleotidyltransferase 1
499310155	royalblue	2	2202	EFEMP1	EGF containing fibulin-like extracellular matrix protein 1
499310162	tan	2	100129434	LOC100129434	uncharacterized LOC100129434
499310163	blue	2	114800	CCDC85A	coiled-coil domain containing 85A
499310175	pink	2	7444	VRK2	vaccinia related kinase 2
499310177	pink	2	55120	FANCL	Fanconi anemia, complementation group L
499310189	yellow	2	53335	BCL11A	B-cell CLL/lymphoma 11A (zinc finger protein)
499310202	turquoise	2	5194	PEX13	peroxisomal biogenesis factor 13
499310203	turquoise	2	84542	KIAA1841	KIAA1841
499310206	blue	2	339804	C2orf74	chromosome 2 open reading frame 74
499310208	brown	2	130872	AHSA2	AHA1, activator of heat shock 90kDa protein ATPase homolog 2 (yeast)
499310209	grey	2	9736	USP34	ubiquitin specific peptidase 34
499310213	brown	2	7514	XPO1	exportin 1
499310222	brown	2	10575	CCT4	chaperonin containing TCP1, subunit 4 (delta)
499310223	blue	2	150684	COMMD1	copper metabolism (Murr1) domain containing 1
499310236	turquoise	2	23301	EHBP1	EH domain binding protein 1
499310245	blue	2	4190	MDH1	malate dehydrogenase 1, NAD (soluble)
499310251	turquoise	2	7360	UGP2	UDP-glucose pyrophosphorylase 2
499310254	black	2	51542	VPS54	vacuolar protein sorting 54 homolog (S. cerevisiae)
499310256	turquoise	2	57162	PELI1	pellino E3 ubiquitin protein ligase 1
499310270	brown	2	54812	AFTPH	aftiphilin
499310283	midnightblue	2	6509	SLC1A4	solute carrier family 1 (glutamate/neutral amino acid transporter), member 4
499310286	blue	2	23177	CEP68	centrosomal protein 68kDa
499310288	turquoise	2	5861	RAB1A	RAB1A, member RAS oncogene family
499310290	turquoise	2	10097	ACTR2	ARP2 actin-related protein 2 homolog (yeast)
499310291	brown	2	200734	SPRED2	sprouty-related, EVH1 domain containing 2
499310307	tan	2	729348	LOC729348	uncharacterized LOC729348
499310328	blue	2	10438	C1D	C1D nuclear receptor corepressor
499310332	turquoise	2	56902	PNO1	partner of NOB1 homolog (S. cerevisiae)
499310333	turquoise	2	5534	PPP3R1	protein phosphatase 3, regulatory subunit B, alpha
499310335	turquoise	2	25927	CNRIP1	cannabinoid receptor interacting protein 1
499310352	black	2	84168	ANTXR1	anthrax toxin receptor 1
499310357	blue	2	27247	NFU1	NFU1 iron-sulfur cluster scaffold
499310358	greenyellow	2	22848	AAK1	AP2 associated kinase 1
499310364	blue	2	11017	SNRNP27	small nuclear ribonucleoprotein 27kDa (U4/U6.U5)
499310368	brown	2	5093	PCBP1	poly(rC) binding protein 1
499310372	salmon	2	7072	TIA1	TIA1 cytotoxic granule-associated RNA binding protein
499310375	brown	2	51449	PCYOX1	prenylcysteine oxidase 1
499310376	green	2	6637	SNRPG	small nuclear ribonucleoprotein polypeptide G
499310382	turquoise	2	119	ADD2	adducin 2 (beta)
499310396	turquoise	2	113419	TEX261	testis expressed 261
499310402	blue	2	55577	NAGK	N-acetylglucosamine kinase
499310406	pink	2	400961	PAIP2B	poly(A) binding protein interacting protein 2B
499310408	turquoise	2	27332	ZNF638	zinc finger protein 638
499310414	blue	2	23233	EXOC6B	exocyst complex component 6B
499310419	midnightblue	2	94097	SFXN5	sideroflexin 5
499310421	turquoise	2	26056	RAB11FIP5	RAB11 family interacting protein 5 (class I)
499310426	blue	2	10574	CCT7	chaperonin containing TCP1, subunit 7 (eta)
499310427	yellow	2	150726	FBXO41	F-box protein 41
499310433	brown	2	7840	ALMS1	Alstrom syndrome 1
499310444	green	2	10617	STAMBP	STAM binding protein
499310448	blue	2	1716	DGUOK	deoxyguanosine kinase
499310453	blue	2	388962	BOLA3	bolA family member 3
499310455	grey60	2	55233	MOB1A	MOB kinase activator 1A
499310456	grey60	2	10797	MTHFD2	methylenetetrahydrofolate dehydrogenase (NADP+ dependent) 2, methenyltetrahydrofolate cyclohydrolase
499310460	purple	2	1639	DCTN1	dynactin 1
499310466	pink	2	6242	RTKN	rhotekin
499310469	turquoise	2	23559	WBP1	WW domain binding protein 1
499310479	cyan	2	550	AUP1	ancient ubiquitous protein 1
499310486	black	2	10505	SEMA4F	sema domain, immunoglobulin domain (Ig), transmembrane domain (TM) and short cytoplasmic domain, (semaphorin) 4F
499310495	turquoise	2	56655	POLE4	polymerase (DNA-directed), epsilon 4, accessory subunit
499310503	tan	2	101927884	LOC101927884	uncharacterized LOC101927884
499310504	black	2	9801	MRPL19	mitochondrial ribosomal protein L19
499310512	turquoise	2	80059	LRRTM4	leucine rich repeat transmembrane neuronal 4
499310538	blue	2	1496	CTNNA2	catenin (cadherin-associated protein), alpha 2
499310545	purple	2	347730	LRRTM1	leucine rich repeat transmembrane neuronal 1
499310569	blue	2	8802	SUCLG1	succinate-CoA ligase, alpha subunit
499310579	blue	2	9168	TMSB10	thymosin beta 10
499310582	brown	2	56888	KCMF1	potassium channel modulatory factor 1
499310589	turquoise	2	10618	TGOLN2	trans-golgi network protein 2
499310591	red	2	54884	RETSAT	retinol saturase (all-trans-retinol 13,14-reductase)
499310594	grey60	2	822	CAPG	capping protein (actin filament), gelsolin-like
499310600	cyan	2	4144	MAT2A	methionine adenosyltransferase II, alpha
499310604	blue	2	51255	RNF181	ring finger protein 181
499310615	blue	2	8869	ST3GAL5	ST3 beta-galactoside alpha-2,3-sialyltransferase 5
499310620	red	2	55037	PTCD3	pentatricopeptide repeat domain 3
499310621	lightgreen	2	692225	SNORD94	small nucleolar RNA, C/D box 94
499310622	blue	2	10989	IMMT	inner membrane protein, mitochondrial
499310624	turquoise	2	51318	MRPL35	mitochondrial ribosomal protein L35
499310625	turquoise	2	65055	REEP1	receptor accessory protein 1
499310627	black	2	55818	KDM3A	lysine (K)-specific demethylase 3A
499310629	turquoise	2	51652	CHMP3	charged multivesicular body protein 3
499310631	blue	2	7844	RNF103	ring finger protein 103
499310632	brown	2	64795	RMND5A	required for meiotic nuclear division 5 homolog A (S. cerevisiae)
499310668	green	2	51315	KRCC1	lysine-rich coiled-coil 1
499310684	turquoise	2	645784	ANKRD36BP2	ankyrin repeat domain 36B pseudogene 2
499310810	grey	2	728034	LOC728034	BMS1 ribosome biogenesis factor pseudogene
499310826	salmon	2	4118	MAL	mal, T-cell differentiation protein
499310828	brown	2	64969	MRPS5	mitochondrial ribosomal protein S5
499310829	grey	2	84874	ZNF514	zinc finger protein 514
499310831	tan	2	100287523	LOC100287523	zinc finger protein 2-like
499310838	salmon	2	51011	FAHD2A	fumarylacetoacetate hydrolase domain containing 2A
499310856	tan	2	150759	LINC00342	long intergenic non-protein coding RNA 342
499310857	brown	2	400986	ANKRD36C	ankyrin repeat domain 36C
499310858	brown	2	729234	FAHD2CP	fumarylacetoacetate hydrolase domain containing 2C, pseudogene
499310865	brown	2	56910	STARD7	StAR-related lipid transfer (START) domain containing 7
499310867	grey	2	55654	TMEM127	transmembrane protein 127
499310868	turquoise	2	9391	CIAO1	cytosolic iron-sulfur assembly component 1
499310869	blue	2	23020	SNRNP200	small nuclear ribonucleoprotein 200kDa (U5)
499310876	turquoise	2	55683	KANSL3	KAT8 regulatory NSL complex subunit 3
499310895	salmon	2	151313	FAHD2B	fumarylacetoacetate hydrolase domain containing 2B
499310897	brown	2	375248	ANKRD36	ankyrin repeat domain 36
499310905	brown	2	105373498	LOC105373498	uncharacterized LOC105373498
499310906	brown	2	57730	ANKRD36B	ankyrin repeat domain 36B
499310909	magenta	2	1329	COX5B	cytochrome c oxidase subunit Vb
499310910	blue	2	10120	ACTR1B	ARP1 actin-related protein 1 homolog B, centractin beta (yeast)
499310914	turquoise	2	23505	TMEM131	transmembrane protein 131
499310922	greenyellow	2	3631	INPP4A	inositol polyphosphate-4-phosphatase, type I, 107kDa
499310923	blue	2	493753	COA5	cytochrome c oxidase assembly factor 5
499310924	blue	2	25972	UNC50	unc-50 homolog (C. elegans)
499310925	brown	2	11320	MGAT4A	mannosyl (alpha-1,3-)-glycoprotein beta-1,4-N-acetylglucosaminyltransferase, isozyme A
499310929	turquoise	2	343990	KIAA1211L	KIAA1211-like
499310935	tan	2	129531	MITD1	MIT, microtubule interacting and transport, domain containing 1
499310936	blue	2	51263	MRPL30	mitochondrial ribosomal protein L30
499310939	blue	2	10190	TXNDC9	thioredoxin domain containing 9
499310940	blue	2	9669	EIF5B	eukaryotic translation initiation factor 5B
499310941	turquoise	2	51455	REV1	REV1, polymerase (DNA directed)
499310942	greenyellow	2	3899	AFF3	AF4/FMR2 family, member 3
499310946	darkred	2	164832	LONRF2	LON peptidase N-terminal domain and ring finger 2
499310948	turquoise	2	9486	CHST10	carbohydrate sulfotransferase 10
499310958	yellow	2	4862	NPAS2	neuronal PAS domain protein 2
499310960	green	2	6160	RPL31	ribosomal protein L31
499310968	lightyellow	2	284996	RNF149	ring finger protein 149
499310969	lightgreen	2	692205	SNORD89	small nucleolar RNA, C/D box 89
499310973	turquoise	2	200407	CREG2	cellular repressor of E1A-stimulated genes 2
499310978	pink	2	9448	MAP4K4	mitogen-activated protein kinase kinase kinase kinase 4
499311022	blue	2	64965	MRPS9	mitochondrial ribosomal protein S9
499311028	turquoise	2	9392	TGFBRAP1	transforming growth factor, beta receptor associated protein 1
499311030	blue	2	79074	C2orf49	chromosome 2 open reading frame 49
499311031	greenyellow	2	2274	FHL2	four and a half LIM domains 2
499311034	turquoise	2	8440	NCK2	NCK adaptor protein 2
499311039	greenyellow	2	80146	UXS1	UDP-glucuronate decarboxylase 1
499311076	turquoise	2	9648	GCC2	GRIP and coiled-coil domain containing 2
499311081	brown	2	5903	RANBP2	RAN binding protein 2
499311095	salmon	2	151011	2017-09-10	septin 10
499311103	turquoise	2	84220	RGPD5	RANBP2-like and GRIP domain containing 5
499311158	blue	2	64682	ANAPC1	anaphase promoting complex subunit 1
499311161	black	2	10461	MERTK	MER proto-oncogene, tyrosine kinase
499311168	grey	2	376940	ZC3H6	zinc finger CCCH-type containing 6
499311171	turquoise	2	727851	RGPD8	RANBP2-like and GRIP domain containing 8
499311172	blue	2	150465	TTL	tubulin tyrosine ligase
499311179	blue	2	6574	SLC20A1	solute carrier family 20 (phosphate transporter), member 1
499311201	grey	2	654433	PAX8-AS1	PAX8 antisense RNA 1
499311206	turquoise	2	150472	CBWD2	COBW domain containing 2
499311221	green	2	80255	SLC35F5	solute carrier family 35, member F5
499311226	blue	2	10096	ACTR3	ARP3 actin-related protein 3 homolog (yeast)
499311231	blue	2	57628	DPP10	dipeptidyl-peptidase 10 (non-functional)
499311245	blue	2	8886	DDX18	DEAD (Asp-Glu-Ala-Asp) box polypeptide 18
499311251	blue	2	51141	INSIG2	insulin induced gene 2
499311264	green	2	1622	DBI	diazepam binding inhibitor (GABA receptor modulator, acyl-CoA binding protein)
499311269	darkgreen	2	100128117	RPL17P15	ribosomal protein L17 pseudogene 15
499311272	turquoise	2	5775	PTPN4	protein tyrosine phosphatase, non-receptor type 4 (megakaryocyte)
499311274	red	2	57669	EPB41L5	erythrocyte membrane protein band 4.1 like 5
499311281	darkturquoise	2	5899	RALB	v-ral simian leukemia viral oncogene homolog B
499311293	darkred	2	23332	CLASP1	cytoplasmic linker associated protein 1
499311300	blue	2	84365	NIFK	nucleolar protein interacting with the FHA domain of MKI67
499311301	blue	2	7247	TSN	translin
499311312	turquoise	2	129684	CNTNAP5	contactin associated protein-like 5
499311327	pink	2	274	BIN1	bridging integrator 1
499311331	turquoise	2	2071	ERCC3	excision repair cross-complementation group 3
499311332	brown	2	10746	MAP3K2	mitogen-activated protein kinase kinase kinase 2
499311339	green	2	55677	IWS1	IWS1 homolog (S. cerevisiae)
499311346	brown	2	55339	WDR33	WD repeat domain 33
499311354	brown	2	56886	UGGT1	UDP-glucose glycoprotein glucosyltransferase 1
499311359	yellow	2	9394	HS6ST1	heparan sulfate 6-O-sulfotransferase 1
499311386	magenta	2	80097	MZT2B	mitotic spindle organizing protein 2B
499311398	red	2	84317	CCDC115	coiled-coil domain containing 115
499311399	magenta	2	92856	IMP4	IMP4, U3 small nucleolar ribonucleoprotein
499311414	yellow	2	50649	ARHGEF4	Rho guanine nucleotide exchange factor (GEF) 4
499311415	turquoise	2	130074	FAM168B	family with sequence similarity 168, member B
499311416	turquoise	2	55041	PLEKHB2	pleckstrin homology domain containing, family B (evectins) member 2
499311425	tan	2	100420006	LOC100420006	fatty acyl CoA reductase 2 pseudogene
499311439	magenta	2	653784	MZT2A	mitotic spindle organizing protein 2A
499311471	darkturquoise	2	116372	LYPD1	LY6/PLAUR domain containing 1
499311481	brown	2	4249	MGAT5	mannosyl (alpha-1,6-)-glycoprotein beta-1,6-N-acetyl-glucosaminyltransferase
499311494	blue	2	905	CCNT2	cyclin T2
499311496	turquoise	2	22930	RAB3GAP1	RAB3 GTPase activating protein subunit 1 (catalytic)
499311500	turquoise	2	23518	R3HDM1	R3H domain containing 1
499311502	red	2	23190	UBXN4	UBX domain protein 4
499311507	red	2	1615	DARS	aspartyl-tRNA synthetase
499311510	brown	2	7852	CXCR4	chemokine (C-X-C motif) receptor 4
499311519	green	2	3176	HNMT	histamine N-methyltransferase
499311527	brown	2	339745	SPOPL	speckle-type POZ protein-like
499311545	darkturquoise	2	53353	LRP1B	low density lipoprotein receptor-related protein 1B
499311569	turquoise	2	79712	GTDC1	glycosyltransferase-like domain containing 1
499311570	salmon	2	9839	ZEB2	zinc finger E-box binding homeobox 2
499311574	brown	2	105373657	LOC105373657	uncharacterized LOC105373657
499311599	turquoise	2	92	ACVR2A	activin A receptor, type IIA
499311601	turquoise	2	5000	ORC4	origin recognition complex, subunit 4
499311610	brown	2	26122	EPC2	enhancer of polycomb homolog 2 (Drosophila)
499311615	turquoise	2	3800	KIF5C	kinesin family member 5C
499311623	tan	2	100129594	FAM8A3P	family with sequence similarity 8, member A3 pseudogene
499311626	blue	2	27249	MMADHC	methylmalonic aciduria (cobalamin deficiency) cblD type, with homocystinuria
499311648	blue	2	55183	RIF1	replication timing regulatory factor 1
499311651	blue	2	26225	ARL5A	ADP-ribosylation factor-like 5A
499311652	blue	2	785	CACNB4	calcium channel, voltage-dependent, beta 4 subunit
499311653	red	2	10254	STAM2	signal transducing adaptor molecule (SH3 domain and ITAM motif) 2
499311657	pink	2	114793	FMNL2	formin-like 2
499311660	black	2	55660	PRPF40A	PRP40 pre-mRNA processing factor 40 homolog A (S. cerevisiae)
499311676	turquoise	2	3760	KCNJ3	potassium channel, inwardly rectifying subfamily J, member 3
499311697	turquoise	2	2820	GPD2	glycerol-3-phosphate dehydrogenase 2 (mitochondrial)
499311705	pink	2	57471	ERMN	ermin, ERM-like protein
499311710	turquoise	2	130399	ACVR1C	activin A receptor, type IC
499311712	darkred	2	90	ACVR1	activin A receptor, type I
499311720	pink	2	8502	PKP4	plakophilin 4
499311729	greenyellow	2	85461	TANC1	tetratricopeptide repeat, ankyrin repeat and coiled-coil containing 1
499311735	turquoise	2	29994	BAZ2B	bromodomain adjacent to zinc finger domain, 2B
499311740	red	2	64844	2017-03-07	membrane-associated ring finger (C3HC4) 7, E3 ubiquitin protein ligase
499311742	turquoise	2	9936	CD302	CD302 molecule
499311754	black	2	10010	TANK	TRAF family member-associated NFKB activator
499311757	blue	2	10213	PSMD14	proteasome (prosome, macropain) 26S subunit, non-ATPase, 14
499311758	blue	2	100506055	LOC100506055	matrix-remodelling associated 7 pseudogene
499311765	turquoise	2	57282	SLC4A10	solute carrier family 4, sodium bicarbonate transporter, member 10
499311777	green	2	25801	GCA	grancalcin, EF-hand calcium binding protein
499311797	greenyellow	2	6328	SCN3A	sodium channel, voltage gated, type III alpha subunit
499311798	turquoise	2	6326	SCN2A	sodium channel, voltage gated, type II alpha subunit
499311800	turquoise	2	80034	CSRNP3	cysteine-serine-rich nuclear protein 3
499311805	turquoise	2	79809	TTC21B	tetratricopeptide repeat domain 21B
499311808	turquoise	2	6323	SCN1A	sodium channel, voltage gated, type I alpha subunit
499311815	turquoise	2	8708	B3GALT1	UDP-Gal:betaGlcNAc beta 1,3-galactosyltransferase, polypeptide 1
499311817	turquoise	2	27347	STK39	serine threonine kinase 39
499311823	brown	2	253782	CERS6	ceramide synthase 6
499311832	pink	2	4036	LRP2	low density lipoprotein receptor-related protein 2
499311833	turquoise	2	129880	BBS5	Bardet-Biedl syndrome 5
499311835	brown	2	79675	FASTKD1	FAST kinase domains 1
499311836	blue	2	9360	PPIG	peptidylprolyl isomerase G (cyclophilin G)
499311841	turquoise	2	151230	KLHL23	kelch-like family member 23
499311845	blue	2	6741	SSB	Sjogren syndrome antigen B (autoantigen La)
499311846	blue	2	29081	METTL5	methyltransferase like 5
499311847	turquoise	2	130507	UBR3	ubiquitin protein ligase E3 component n-recognin 3 (putative)
499311859	turquoise	2	2571	GAD1	glutamate decarboxylase 1 (brain, 67kDa)
499311860	blue	2	26003	GORASP2	golgi reassembly stacking protein 2, 55kDa
499311862	turquoise	2	9874	TLK1	tousled-like kinase 1
499311869	midnightblue	2	79901	CYBRD1	cytochrome b reductase 1
499311871	red	2	1781	DYNC1I2	dynein, cytoplasmic 1, intermediate chain 2
499311873	turquoise	2	8604	SLC25A12	solute carrier family 25 (aspartate/glutamate carrier), member 12
499311876	green	2	8520	HAT1	histone acetyltransferase 1
499311884	green	2	3655	ITGA6	integrin, alpha 6
499311888	turquoise	2	11069	RAPGEF4	Rap guanine nucleotide exchange factor (GEF) 4
499311890	turquoise	2	51776	ZAK	sterile alpha motif and leucine zipper containing kinase AZK
499311903	black	2	6670	SP3	Sp3 transcription factor
499311907	blue	2	29789	OLA1	Obg-like ATPase 1
499311914	blue	2	9541	CIR1	corepressor interacting with RBPJ, 1
499311915	blue	2	79634	SCRN3	secernin 3
499311916	turquoise	2	151556	GPR155	G protein-coupled receptor 155
499311922	grey	2	440926	H3F3AP4	H3 histone, family 3A, pseudogene 4
499311923	greenyellow	2	1134	CHRNA1	cholinergic receptor, nicotinic, alpha 1 (muscle)
499311925	turquoise	2	1123	CHN1	chimerin 1
499311927	turquoise	2	1386	ATF2	activating transcription factor 2
499311930	blue	2	518	ATP5G3	ATP synthase, H+ transporting, mitochondrial Fo complex, subunit C3 (subunit 9)
499311934	blue	2	80856	KIAA1715	KIAA1715
499311954	turquoise	2	10651	MTX2	metaxin 2
499311973	turquoise	2	220988	HNRNPA3	heterogeneous nuclear ribonucleoprotein A3
499311976	tan	2	4780	NFE2L2	nuclear factor, erythroid 2-like 2
499311980	blue	2	8540	AGPS	alkylglycerone phosphate synthase
499311994	blue	2	8575	PRKRA	protein kinase, interferon-inducible double stranded RNA dependent activator
499311998	brown	2	65977	PLEKHA3	pleckstrin homology domain containing, family A (phosphoinositide binding specific) member 3
499312006	red	2	91404	SESTD1	SEC14 and spectrin domains 1
499312022	turquoise	2	10477	UBE2E3	ubiquitin-conjugating enzyme E2E 3
499312029	black	2	6744	SSFA2	sperm specific antigen 2
499312034	blue	2	5136	PDE1A	phosphodiesterase 1A, calmodulin-dependent
499312037	red	2	54431	DNAJC10	DnaJ (Hsp40) homolog, subfamily C, member 10
499312040	turquoise	2	10787	NCKAP1	NCK-associated protein 1
499312070	turquoise	2	55854	ZC3H15	zinc finger CCCH-type containing 15
499312072	blue	2	3685	ITGAV	integrin, alpha V
499312073	turquoise	2	165215	FAM171B	family with sequence similarity 171, member B
499312096	yellow	2	1290	COL5A2	collagen, type V, alpha 2
499312101	red	2	84128	WDR75	WD repeat domain 75
499312104	blue	2	54529	ASNSD1	asparagine synthetase domain containing 1
499312109	red	2	94101	ORMDL1	ORMDL sphingolipid biosynthesis regulator 1
499312110	turquoise	2	5378	PMS1	PMS1 postmeiotic segregation increased 1 (S. cerevisiae)
499312114	brown	2	84281	C2orf88	chromosome 2 open reading frame 88
499312121	brown	2	26275	HIBCH	3-hydroxyisobutyryl-CoA hydrolase
499312125	blue	2	3628	INPP1	inositol polyphosphate-1-phosphatase
499312126	turquoise	2	54842	MFSD6	major facilitator superfamily domain containing 6
499312130	brown	2	4664	NAB1	NGFI-A binding protein 1 (EGR1 binding protein 1)
499312131	turquoise	2	2744	GLS	glutaminase
499312132	turquoise	2	6772	STAT1	signal transducer and activator of transcription 1, 91kDa
499312133	darkgreen	2	100420571	LOC100420571	RAB1A, member RAS oncogene family pseudogene
499312152	turquoise	2	23671	TMEFF2	transmembrane protein with EGF-like and two follistatin-like domains 2
499312168	turquoise	2	57181	SLC39A10	solute carrier family 39 (zinc transporter), member 10
499312177	blue	2	57520	HECW2	HECT, C2 and WW domain containing E3 ubiquitin protein ligase 2
499312186	turquoise	2	80055	PGAP1	post-GPI attachment to proteins 1
499312187	turquoise	2	91526	ANKRD44	ankyrin repeat domain 44
499312196	blue	2	23451	SF3B1	splicing factor 3b, subunit 1, 155kDa
499312197	turquoise	2	80219	COQ10B	coenzyme Q10 homolog B (S. cerevisiae)
499312198	brown	2	3329	HSPD1	heat shock 60kDa protein 1 (chaperonin)
499312200	brown	2	3336	HSPE1	heat shock 10kDa protein 1
499312201	turquoise	2	25843	MOB4	MOB family member 4, phocein
499312203	cyan	2	130132	RFTN2	raftlin family member 2
499312207	black	2	5334	PLCL1	phospholipase C-like 1
499312221	blue	2	205327	C2orf69	chromosome 2 open reading frame 69
499312226	brown	2	26010	SPATS2L	spermatogenesis associated, serine-rich 2-like
499312234	blue	2	9689	BZW1	basic leucine zipper and W2 domains 1
499312238	brown	2	1195	CLK1	CDC-like kinase 1
499312243	turquoise	2	285172	FAM126B	family with sequence similarity 126, member B
499312246	blue	2	4709	NDUFB3	NADH dehydrogenase (ubiquinone) 1 beta subcomplex, 3, 12kDa
499312249	grey	2	8837	CFLAR	CASP8 and FADD-like apoptosis regulator
499312260	grey	2	66008	TRAK2	trafficking protein, kinesin binding 2
499312262	red	2	55437	STRADB	STE20-related kinase adaptor beta
499312270	turquoise	2	57679	ALS2	amyotrophic lateral sclerosis 2 (juvenile)
499312284	turquoise	2	7341	SUMO1	small ubiquitin-like modifier 1
499312287	turquoise	2	51602	NOP58	NOP58 ribonucleoprotein
499312292	turquoise	2	659	BMPR2	bone morphogenetic protein receptor, type II (serine/threonine kinase)
499312296	greenyellow	2	130026	ICA1L	islet cell autoantigen 1,69kDa-like
499312300	salmon	2	79800	CARF	calcium responsive transcription factor
499312310	turquoise	2	10152	ABI2	abl-interactor 2
499312312	darkred	2	65059	RAPH1	Ras association (RalGDS/AF-6) and pleckstrin homology domains 1
499312328	greenyellow	2	8828	NRP2	neuropilin 2
499312334	brown	2	100329109	GCSHP3	glycine cleavage system protein H (aminomethyl carrier) pseudogene 3
499312335	blue	2	4719	NDUFS1	NADH dehydrogenase (ubiquinone) Fe-S protein 1, 75kDa (NADH-coenzyme Q reductase)
499312336	blue	2	1933	EEF1B2	eukaryotic translation elongation factor 1 beta 2
499312343	turquoise	2	57683	ZDBF2	zinc finger, DBF-type containing 2
499312346	turquoise	2	8745	ADAM23	ADAM metallopeptidase domain 23
499312351	blue	2	22868	FASTKD2	FAST kinase domains 2
499312364	brown	2	1385	CREB1	cAMP responsive element binding protein 1
499312365	brown	2	151194	METTL21A	methyltransferase like 21A
499312372	brown	2	389072	PLEKHM3	pleckstrin homology domain containing, family M, member 3
499312384	turquoise	2	389073	C2orf80	chromosome 2 open reading frame 80
499312387	brown	2	3417	IDH1	isocitrate dehydrogenase 1 (NADP+), soluble
499312389	blue	2	200576	PIKFYVE	phosphoinositide kinase, FYVE finger containing
499312403	turquoise	2	4133	MAP2	microtubule-associated protein 2
499312405	black	2	285175	UNC80	unc-80 homolog (C. elegans)
499312407	blue	2	6120	RPE	ribulose-5-phosphate-3-epimerase
499312408	brown	2	151050	KANSL1L	KAT8 regulatory NSL complex subunit 1-like
499312415	red	2	10314	LANCL1	LanC lantibiotic synthetase component C-like 1 (bacterial)
499312420	midnightblue	2	2066	ERBB4	erb-b2 receptor tyrosine kinase 4
499312435	tan	2	100130451	LOC100130451	uncharacterized LOC100130451
499312436	red	2	79582	SPAG16	sperm associated antigen 16
499312449	grey	2	471	ATIC	5-aminoimidazole-4-carboxamide ribonucleotide formyltransferase/IMP cyclohydrolase
499312451	grey	2	2335	FN1	fibronectin 1
499312461	blue	2	7520	XRCC5	X-ray repair complementing defective repair in Chinese hamster cells 5 (double-strand-break rejoining)
499312463	turquoise	2	150967	PKI55	DKFZp434H1419
499312467	green	2	6168	RPL37A	ribosomal protein L37a
499312474	grey	2	3488	IGFBP5	insulin-like growth factor binding protein 5
499312491	turquoise	2	7145	TNS1	tensin 1
499312501	turquoise	2	10109	ARPC2	actin related protein 2/3 complex, subunit 2, 34kDa
499312503	magenta	2	14	AAMP	angio-associated, migratory cell protein
499312504	blue	2	25953	PNKD	paroxysmal nonkinesigenic dyskinesia
499312505	lightcyan	2	64114	TMBIM1	transmembrane BAX inhibitor motif containing 1
499312515	turquoise	2	58190	CTDSP1	CTD (carboxy-terminal domain, RNA polymerase II, polypeptide A) small phosphatase 1
499312528	pink	2	1593	CYP27A1	cytochrome P450, family 27, subfamily A, polypeptide 1
499312549	turquoise	2	79137	FAM134A	family with sequence similarity 134, member A
499312552	turquoise	2	79065	ATG9A	autophagy related 9A
499312553	turquoise	2	55139	ANKZF1	ankyrin repeat and zinc finger domain containing 1
499312556	purple	2	7277	TUBA4A	tubulin, alpha 4a
499312558	brown	2	3300	DNAJB2	DnaJ (Hsp40) homolog, subfamily B, member 2
499312559	purple	2	5798	PTPRN	protein tyrosine phosphatase, receptor type, N
499312571	yellow	2	79586	CHPF	chondroitin polymerizing factor
499312577	yellow	2	6508	SLC4A3	solute carrier family 4 (anion exchanger), member 3
499312593	greenyellow	2	2043	EPHA4	EPH receptor A4
499312610	blue	2	10056	FARSB	phenylalanyl-tRNA synthetase, beta subunit
499312617	blue	2	2181	ACSL3	acyl-CoA synthetase long-chain family member 3
499312627	blue	2	7857	SCG2	secretogranin II
499312630	blue	2	57590	WDFY1	WD repeat and FYVE domain containing 1
499312632	midnightblue	2	5270	SERPINE2	serpin peptidase inhibitor, clade E (nexin, plasminogen activator inhibitor type 1), member 2
499312637	brown	2	8452	CUL3	cullin 3
499312642	greenyellow	2	55619	DOCK10	dedicator of cytokinesis 10
499312653	pink	2	84236	RHBDD1	rhomboid domain containing 1
499312658	blue	2	56947	MFF	mitochondrial fission factor
499312662	brown	2	3267	AGFG1	ArfGAP with FG repeats 1
499312674	turquoise	2	80309	SPHKAP	SPHK1 interactor, AKAP domain containing
499312681	turquoise	2	55022	PID1	phosphotyrosine interaction domain containing 1
499312683	green	2	92737	DNER	delta/notch-like EGF repeat containing
499312686	blue	2	9320	TRIP12	thyroid hormone receptor interactor 12
499312700	brown	2	51719	CAB39	calcium binding protein 39
499312702	red	2	81618	ITM2C	integral membrane protein 2C
499312708	turquoise	2	257407	C2orf72	chromosome 2 open reading frame 72
499312709	blue	2	5707	PSMD1	proteasome (prosome, macropain) 26S subunit, non-ATPase, 1
499312712	green	2	645899	RPS28P4	ribosomal protein S28 pseudogene 4
499312719	red	2	4691	NCL	nucleolin
499312730	pink	2	5757	PTMA	prothymosin, alpha
499312732	blue	2	5147	PDE6D	phosphodiesterase 6D, cGMP-specific, rod, delta
499312733	grey60	2	64708	COPS7B	COP9 signalosome subunit 7B
499312738	grey	2	129563	DIS3L2	DIS3 like 3''-5'' exoribonuclease 2
499312752	tan	2	200765	TIGD1	tigger transposable element derived 1
499312753	turquoise	2	9470	EIF4E2	eukaryotic translation initiation factor 4E family member 2
499312756	cyan	2	80303	EFHD1	EF-hand domain family, member D1
499312757	blue	2	26058	GIGYF2	GRB10 interacting GYF protein 2
499312761	blue	2	25791	NGEF	neuronal guanine nucleotide exchange factor
499312765	turquoise	2	55054	ATG16L1	autophagy related 16-like 1 (S. cerevisiae)
499312766	blue	2	677775	SCARNA5	small Cajal body-specific RNA 5
499312767	turquoise	2	677772	SCARNA6	small Cajal body-specific RNA 6
499312769	greenyellow	2	8527	DGKD	diacylglycerol kinase, delta 130kDa
499312812	red	2	116987	AGAP1	ArfGAP with GTPase domain, ankyrin repeat and PH domain 1
499312820	midnightblue	2	79781	IQCA1	IQ motif containing with AAA domain 1
499312832	turquoise	2	10920	COPS8	COP9 signalosome subunit 8
499312845	blue	2	9208	LRRFIP1	leucine rich repeat (in FLII) interacting protein 1
499312848	magenta	2	10267	RAMP1	receptor (G protein-coupled) activity modifying protein 1
499312851	brown	2	140739	UBE2F	ubiquitin-conjugating enzyme E2F (putative)
499312857	tan	2	80895	ILKAP	integrin-linked kinase-associated serine/threonine phosphatase
499312865	turquoise	2	51665	ASB1	ankyrin repeat and SOCS box containing 1
499312888	blue	2	4705	NDUFA10	NADH dehydrogenase (ubiquinone) 1 alpha subcomplex, 10, 42kDa
499312894	turquoise	2	150678	MYEOV2	myeloma overexpressed 2
499312898	blue	2	2817	GPC1	glypican 1
499312911	yellow	2	547	KIF1A	kinesin family member 1A
499312919	grey	2	130916	MTERF4	mitochondrial transcription termination factor 4
499312922	blue	2	5510	PPP1R7	protein phosphatase 1, regulatory subunit 7
499312925	turquoise	2	3069	HDLBP	high density lipoprotein binding protein
499312927	midnightblue	2	4735	2017-09-02	septin 2
499312933	magenta	2	10494	STK25	serine/threonine kinase 25
499312936	pink	2	666	BOK	BCL2-related ovarian killer
499312938	tan	2	51078	THAP4	THAP domain containing 4
499312940	yellow	2	23192	ATG4B	autophagy related 4B, cysteine peptidase
499312943	grey	2	84289	ING5	inhibitor of growth family, member 5
499312950	purple	2	285093	RTP5	receptor (chemosensory) transporter protein 5 (putative)
499312966	turquoise	3	10752	CHL1	cell adhesion molecule L1-like
499312985	turquoise	3	51095	TRNT1	tRNA nucleotidyl transferase, CCA-adding, 1
499312986	blue	3	51185	CRBN	cereblon
499312989	brown	3	57633	LRRN1	leucine rich repeat neuronal 1
499312997	pink	3	6419	SETMAR	SET domain and mariner transposase fusion gene
499313000	turquoise	3	3708	ITPR1	inositol 1,4,5-trisphosphate receptor, type 1
499313005	lightyellow	3	8553	BHLHE40	basic helix-loop-helix family, member e40
499313009	turquoise	3	55207	ARL8B	ADP-ribosylation factor-like 8B
499313027	greenyellow	3	2917	GRM7	glutamate receptor, metabotropic 7
499313040	turquoise	3	9901	SRGAP3	SLIT-ROBO Rho GTPase activating protein 3
499313047	brown	3	55209	SETD5	SET domain containing 5
499313055	turquoise	3	8536	CAMK1	calcium/calmodulin-dependent protein kinase I
499313056	turquoise	3	10474	TADA3	transcriptional adaptor 3
499313057	blue	3	10093	ARPC4	actin related protein 2/3 complex, subunit 4, 20kDa
499313066	brown	3	78987	CRELD1	cysteine-rich with EGF-like domains 1
499313069	blue	3	55831	EMC3	ER membrane protein complex subunit 3
499313079	blue	3	55845	BRK1	BRICK1, SCAR/WAVE actin-nucleating complex subunit
499313080	brown	3	7428	VHL	von Hippel-Lindau tumor suppressor, E3 ubiquitin protein ligase
499313082	salmon	3	9797	TATDN2	TatD DNase domain containing 2
499313086	blue	3	6396	SEC13	SEC13 homolog (S. cerevisiae)
499313087	turquoise	3	491	ATP2B2	ATPase, Ca++ transporting, plasma membrane 2
499313094	red	3	6529	SLC6A1	solute carrier family 6 (neurotransmitter transporter), member 1
499313101	blue	3	10533	ATG7	autophagy related 7
499313102	brown	3	9686	VGLL4	vestigial-like family member 4
499313110	turquoise	3	6854	SYN2	synapsin II
499313118	blue	3	23609	MKRN2	makorin ring finger protein 2
499313119	brown	3	5894	RAF1	Raf-1 proto-oncogene, serine/threonine kinase
499313124	green	3	6161	RPL32	ribosomal protein L32
499313125	lightgreen	3	619563	SNORA7A	small nucleolar RNA, H/ACA box 7A
499313131	purple	3	9922	IQSEC1	IQ motif and Sec7 domain 1
499313137	salmon	3	79885	HDAC11	histone deacetylase 11
499313149	lightcyan	3	79188	TMEM43	transmembrane protein 43
499313150	turquoise	3	7508	XPC	xeroderma pigmentosum, complementation group C
499313151	blue	3	27258	LSM3	LSM3 homolog, U6 small nuclear RNA associated (S. cerevisiae)
499313167	black	3	100505641	FGD5-AS1	FGD5 antisense RNA 1
499313168	turquoise	3	7182	NR2C2	nuclear receptor subfamily 2, group C, member 2
499313169	blue	3	64432	MRPS25	mitochondrial ribosomal protein S25
499313170	blue	3	64145	RBSN	rabenosyn, RAB effector
499313174	turquoise	3	23473	CAPN7	calpain 7
499313176	turquoise	3	9467	SH3BP5	SH3-domain binding protein 5 (BTK-associated)
499313178	blue	3	131965	METTL6	methyltransferase like 6
499313179	turquoise	3	85403	EAF1	ELL associated factor 1
499313185	salmon	3	686	BTD	biotinidase
499313186	red	3	23243	ANKRD28	ankyrin repeat domain 28
499313195	royalblue	3	117248	GALNT15	polypeptide N-acetylgalactosaminyltransferase 15
499313197	grey	3	92106	OXNAD1	oxidoreductase NAD-binding domain containing 1
499313199	blue	3	23180	RFTN1	raftlin, lipid raft linker 1
499313207	turquoise	3	23228	PLCL2	phospholipase C-like 2
499313210	turquoise	3	9779	TBC1D5	TBC1 domain family, member 5
499313218	grey	3	6304	SATB1	SATB homeobox 1
499313232	blue	3	5868	RAB5A	RAB5A, member RAS oncogene family
499313235	turquoise	3	8850	KAT2B	K(lysine) acetyltransferase 2B
499313248	red	3	10354	HMGB1P5	high mobility group box 1 pseudogene 5
499313254	turquoise	3	7325	UBE2E2	ubiquitin-conjugating enzyme E2E 2
499313258	green	3	7324	UBE2E1	ubiquitin-conjugating enzyme E2E 1
499313260	turquoise	3	28512	NKIRAS1	NFKB inhibitor interacting Ras-like 1
499313261	blue	3	6138	RPL15	ribosomal protein L15
499313262	brown	3	9975	NR1D2	nuclear receptor subfamily 1, group D, member 2
499313265	darkturquoise	3	7068	THRB	thyroid hormone receptor, beta
499313279	blue	3	7155	TOP2B	topoisomerase (DNA) II beta 180kDa
499313282	turquoise	3	55768	NGLY1	N-glycanase 1
499313296	turquoise	3	152110	NEK10	NIMA-related kinase 10
499313299	greenyellow	3	9497	SLC4A7	solute carrier family 4, sodium bicarbonate cotransporter, member 7
499313311	blue	3	64343	AZI2	5-azacytidine induced 2
499313331	grey60	3	7048	TGFBR2	transforming growth factor, beta receptor II (70/80kDa)
499313342	blue	3	201595	STT3B	STT3B, subunit of the oligosaccharyltransferase complex (catalytic)
499313349	turquoise	3	23171	GPD1L	glycerol-3-phosphate dehydrogenase 1-like
499313357	turquoise	3	51143	DYNC1LI1	dynein, cytoplasmic 1, light intermediate chain 1
499313370	turquoise	3	10491	CRTAP	cartilage associated protein
499313372	turquoise	3	25827	FBXL2	F-box and leucine-rich repeat protein 2
499313373	brown	3	7342	UBP1	upstream binding protein 1 (LBP-1a)
499313375	red	3	23122	CLASP2	cytoplasmic linker associated protein 2
499313378	red	3	10015	PDCD6IP	programmed cell death 6 interacting protein
499313388	turquoise	3	10777	ARPP21	cAMP-regulated phosphoprotein, 21kDa
499313400	tan	3	9881	TRANK1	tetratricopeptide repeat and ankyrin repeat containing 1
499313403	turquoise	3	9852	EPM2AIP1	EPM2A (laforin) interacting protein 1
499313404	blue	3	4292	MLH1	mutL homolog 1
499313406	turquoise	3	9209	LRRFIP2	leucine rich repeat (in FLII) interacting protein 2
499313412	brown	3	2803	GOLGA4	golgin A4
499313429	green	3	30	ACAA1	acetyl-CoA acyltransferase 1
499313447	blue	3	57599	WDR48	WD repeat domain 48
499313448	midnightblue	3	64689	GORASP1	golgi reassembly stacking protein 1, 65kDa
499313458	red	3	1524	CX3CR1	chemokine (C-X3-C motif) receptor 1
499313466	green	3	3921	RPSA	ribosomal protein SA
499313470	salmon	3	4336	MOBP	myelin-associated oligodendrocyte basic protein
499313473	grey	3	25924	MYRIP	myosin VIIA and Rab interacting protein
499313477	turquoise	3	10289	EIF1B	eukaryotic translation initiation factor 1B
499313481	green	3	9045	RPL14	ribosomal protein L14
499313485	turquoise	3	285268	ZNF621	zinc finger protein 621
499313496	blue	3	1499	CTNNB1	catenin (cadherin-associated protein), beta 1, 88kDa
499313502	blue	3	22906	TRAK1	trafficking protein, kinesin binding 1
499313506	darkred	3	885	CCK	cholecystokinin
499313513	green	3	9117	SEC22C	SEC22 vesicle trafficking protein homolog C (S. cerevisiae)
499313514	blue	3	51188	SS18L2	synovial sarcoma translocation gene on chromosome 18-like 2
499313515	brown	3	4820	NKTR	natural killer cell triggering receptor
499313517	turquoise	3	92999	ZBTB47	zinc finger and BTB domain containing 47
499313520	salmon	3	57467	HHATL	hedgehog acyltransferase-like
499313524	blue	3	25994	HIGD1A	HIG1 hypoxia inducible domain family, member 1A
499313532	yellow	3	84892	POMGNT2	protein O-linked mannose N-acetylglucosaminyltransferase 2 (beta 1,4-)
499313535	turquoise	3	54861	SNRK	SNF related kinase
499313538	blue	3	55129	ANO10	anoctamin 10
499313546	turquoise	3	285343	TCAIM	T cell activation inhibitor, mitochondrial
499313566	blue	3	57456	KIAA1143	KIAA1143
499313573	turquoise	3	51304	ZDHHC3	zinc finger, DHHC-type containing 3
499313576	blue	3	23016	EXOSC7	exosome component 7
499313590	brown	3	22908	SACM1L	SAC1 suppressor of actin mutations 1-like (yeast)
499313612	lightcyan	3	4057	LTF	lactotransferrin
499313632	grey	3	151903	CCDC12	coiled-coil domain containing 12
499313635	cyan	3	29072	SETD2	SET domain containing 2
499313642	yellow	3	22937	SCAP	SREBF chaperone
499313646	grey	3	10675	CSPG5	chondroitin sulfate proteoglycan 5 (neuroglycan C)
499313647	pink	3	6599	SMARCC1	SWI/SNF related, matrix associated, actin dependent regulator of chromatin, subfamily c, member 1
499313649	turquoise	3	22907	DHX30	DEAH (Asp-Glu-Ala-His) box helicase 30
499313651	turquoise	3	4134	MAP4	microtubule-associated protein 4
499313659	grey	3	51385	ZNF589	zinc finger protein 589
499313667	turquoise	3	5364	PLXNB1	plexin B1
499313671	blue	3	51372	TMA7	translation machinery associated 7 homolog (S. cerevisiae)
499313674	magenta	3	51246	SHISA5	shisa family member 5
499313680	blue	3	7384	UQCRC1	ubiquinol-cytochrome c reductase core protein I
499313687	purple	3	51517	NCKIPSD	NCK interacting protein with SH3 domain
499313688	turquoise	3	51447	IP6K2	inositol hexakisphosphate kinase 2
499313694	red	3	10425	ARIH2	ariadne RBR E3 ubiquitin protein ligase 2
499313697	purple	3	54681	P4HTM	prolyl 4-hydroxylase, transmembrane (endoplasmic reticulum)
499313699	cyan	3	11180	WDR6	WD repeat domain 6
499313702	salmon	3	25915	NDUFAF3	NADH dehydrogenase (ubiquinone) complex I, assembly factor 3
499313704	lightcyan	3	3615	IMPDH2	IMP (inosine 5''-monophosphate) dehydrogenase 2
499313705	blue	3	54870	QRICH1	glutamine-rich 1
499313706	red	3	5859	QARS	glutaminyl-tRNA synthetase
499313709	black	3	3913	LAMB2	laminin, beta 2 (laminin S)
499313717	red	3	7375	USP4	ubiquitin specific peptidase 4 (proto-oncogene)
499313718	grey60	3	2876	GPX1	glutathione peroxidase 1
499313719	green	3	387	RHOA	ras homolog family member A
499313720	red	3	6988	TCTA	T-cell leukemia translocation altered
499313722	turquoise	3	84276	NICN1	nicolin 1
499313723	midnightblue	3	1605	DAG1	dystroglycan 1 (dystrophin-associated glycoprotein 1)
499313726	yellow	3	8927	BSN	bassoon presynaptic cytomatrix protein
499313727	blue	3	327	APEH	acylaminoacyl-peptide hydrolase
499313732	turquoise	3	9807	IP6K1	inositol hexakisphosphate kinase 1
499313739	purple	3	79012	CAMKV	CaM kinase-like vesicle-associated
499313744	blue	3	10180	RBM6	RNA binding motif protein 6
499313745	red	3	10181	RBM5	RNA binding motif protein 5
499313746	blue	3	100775107	RBM5-AS1	RBM5 antisense RNA 1
499313751	lightcyan	3	2771	GNAI2	guanine nucleotide binding protein (G protein), alpha inhibiting activity polypeptide 2
499313754	salmon	3	7869	SEMA3B	sema domain, immunoglobulin domain (Ig), short basic domain, secreted, (semaphorin) 3B
499313762	turquoise	3	11334	TUSC2	tumor suppressor candidate 2
499313778	turquoise	3	1795	DOCK3	dedicator of cytokinesis 3
499313782	brown	3	7873	MANF	mesencephalic astrocyte-derived neurotrophic factor
499313789	magenta	3	51368	TEX264	testis expressed 264
499313803	salmon	3	57060	PCBP4	poly(rC) binding protein 4
499313806	turquoise	3	25864	ABHD14A	abhydrolase domain containing 14A
499313808	green	3	6159	RPL29	ribosomal protein L29
499313815	blue	3	211	ALAS1	5''-aminolevulinate synthase 1
499313817	magenta	3	11344	TWF2	twinfilin actin-binding protein 2
499313820	turquoise	3	80335	WDR82	WD repeat domain 82
499313827	yellow	3	8314	BAP1	BRCA1 associated protein-1 (ubiquitin carboxy-terminal hydrolase)
499313832	turquoise	3	11188	NISCH	nischarin
499313836	blue	3	55193	PBRM1	polybromo 1
499313838	blue	3	26354	GNL3	guanine nucleotide binding protein-like 3 (nucleolar)
499313842	blue	3	55830	GLT8D1	glycosyltransferase 8 domain containing 1
499313843	red	3	28972	SPCS1	signal peptidase complex subunit 1 homolog (S. cerevisiae)
499313844	brown	3	6787	NEK4	NIMA-related kinase 4
499313863	tan	3	7086	TKT	transketolase
499313870	cyan	3	55540	IL17RB	interleukin 17 receptor B
499313871	turquoise	3	93973	ACTR8	ARP8 actin-related protein 8 homolog (yeast)
499313872	blue	3	58515	SELK	selenoprotein K
499313875	greenyellow	3	55799	CACNA2D3	calcium channel, voltage-dependent, alpha 2/delta subunit 3
499313884	greenyellow	3	26059	ERC2	ELKS/RAB6-interacting/CAST family member 2
499313890	turquoise	3	285331	CCDC66	coiled-coil domain containing 66
499313891	black	3	23272	FAM208A	family with sequence similarity 208, member A
499313892	turquoise	3	50650	ARHGEF3	Rho guanine nucleotide exchange factor (GEF) 3
499313899	blue	3	26060	APPL1	adaptor protein, phosphotyrosine interaction, PH domain and leucine zipper containing 1
499313905	blue	3	201626	PDE12	phosphodiesterase 12
499313906	blue	3	378	ARF4	ADP-ribosylation factor 4
499313909	brown	3	7871	SLMAP	sarcolemma associated protein
499313914	turquoise	3	2317	FLNB	filamin B, beta
499313918	turquoise	3	57406	ABHD6	abhydrolase domain containing 6
499313920	pink	3	54899	PXK	PX domain containing serine/threonine kinase
499313922	blue	3	5162	PDHB	pyruvate dehydrogenase (lipoamide) beta
499313923	turquoise	3	200845	KCTD6	potassium channel tetramerization domain containing 6
499313926	black	3	11170	FAM107A	family with sequence similarity 107, member A
499313947	darkred	3	5793	PTPRG	protein tyrosine phosphatase, receptor type, G
499313955	yellow	3	55079	FEZF2	FEZ family zinc finger 2
499313957	turquoise	3	8618	CADPS	Ca++-dependent secretion activator
499313962	greenyellow	3	132204	SYNPR	synaptoporin
499313969	blue	3	80145	THOC7	THO complex 7 homolog (Drosophila)
499313974	blue	3	9861	PSMD6	proteasome (prosome, macropain) 26S subunit, non-ATPase, 6
499313979	turquoise	3	166336	PRICKLE2	prickle homolog 2 (Drosophila)
499313993	black	3	9223	MAGI1	membrane associated guanylate kinase, WW and PDZ domain containing 1
499314001	blue	3	115286	SLC25A26	solute carrier family 25 (S-adenosylmethionine carrier), member 26
499314003	royalblue	3	26018	LRIG1	leucine-rich repeats and immunoglobulin-like domains 1
499314013	midnightblue	3	8801	SUCLG2	succinate-CoA ligase, GDP-forming, beta subunit
499314018	turquoise	3	407738	FAM19A1	family with sequence similarity 19 (chemokine (C-C motif)-like), member A1
499314026	blue	3	7110	TMF1	TATA element modulatory factor 1
499314028	blue	3	9039	UBA3	ubiquitin-like modifier activating enzyme 3
499314029	blue	3	10550	ARL6IP5	ADP-ribosylation factor-like 6 interacting protein 5
499314031	pink	3	23150	FRMD4B	FERM domain containing 4B
499314051	turquoise	3	317649	EIF4E3	eukaryotic translation initiation factor 4E family member 3
499314061	brown	3	23429	RYBP	RING1 and YY1 binding protein
499314074	brown	3	151987	PPP4R2	protein phosphatase 4, regulatory subunit 2
499314087	turquoise	3	5067	CNTN3	contactin 3 (plasmacytoma associated)
499314116	grey	3	100131827	ZNF717	zinc finger protein 717
499314126	turquoise	3	6091	ROBO1	roundabout, axon guidance receptor, homolog 1 (Drosophila)
499314128	tan	3	101927374	LOC101927374	uncharacterized LOC101927374
499314157	turquoise	3	253559	CADM2	cell adhesion molecule 2
499314170	tan	3	100846978	LINC00506	long intergenic non-protein coding RNA 506
499314172	blue	3	25978	CHMP2B	charged multivesicular body protein 2B
499314179	brown	3	8545	CGGBP1	CGG triplet repeat binding protein 1
499314183	blue	3	285237	C3orf38	chromosome 3 open reading frame 38
499314215	turquoise	3	285220	EPHA6	EPH receptor A6
499314217	turquoise	3	105373995	LOC105373995	uncharacterized LOC105373995
499314218	turquoise	3	84100	ARL6	ADP-ribosylation factor-like 6
499314220	pink	3	131544	CRYBG3	beta-gamma crystallin domain containing 3
499314222	blue	3	84864	MINA	MYC induced nuclear antigen
499314250	pink	3	56650	CLDND1	claudin domain containing 1
499314254	pink	3	1371	CPOX	coproporphyrinogen oxidase
499314272	blue	3	84319	CMSS1	cms1 ribosomal small subunit homolog (yeast)
499314282	blue	3	55773	TBC1D23	TBC1 domain family, member 23
499314283	red	3	56954	NIT2	nitrilase family, member 2
499314284	turquoise	3	9868	TOMM70A	translocase of outer mitochondrial membrane 70 homolog A (S. cerevisiae)
499314289	blue	3	10342	TFG	TRK-fused gene
499314295	red	3	57337	SENP7	SUMO1/sentrin specific peptidase 7
499314301	blue	3	57092	PCNP	PEST proteolytic signal containing nuclear protein
499314304	brown	3	27107	ZBTB11	zinc finger and BTB domain containing 11
499314306	green	3	6152	RPL24	ribosomal protein L24
499314307	brown	3	105374013	LOC105374013	endogenous retrovirus group K member 5 Gag polyprotein
499314309	pink	3	79598	CEP97	centrosomal protein 97kDa
499314310	pink	3	91775	NXPE3	neurexophilin and PC-esterase domain family, member 3
499314333	pink	3	214	ALCAM	activated leukocyte cell adhesion molecule
499314357	black	3	56987	BBX	bobby sox homolog (Drosophila)
499314360	blue	3	961	CD47	CD47 molecule
499314371	turquoise	3	9666	DZIP3	DAZ interacting zinc finger protein 3
499314397	turquoise	3	25945	PVRL3	poliovirus receptor-related 3
499314407	blue	3	55347	ABHD10	abhydrolase domain containing 10
499314408	turquoise	3	29114	TAGLN3	transgelin 3
499314419	blue	3	4345	CD200	CD200 molecule
499314424	blue	3	64422	ATG3	autophagy related 3
499314425	green	3	55032	SLC35A5	solute carrier family 35, member A5
499314428	tan	3	100653395	LOC100653395	methionine adenosyltransferase II, alpha pseudogene
499314448	blue	3	80218	NAA50	N(alpha)-acetyltransferase 50, NatE catalytic subunit
499314450	turquoise	3	523	ATP6V1A	ATPase, H+ transporting, lysosomal 70kDa, V1 subunit A
499314451	midnightblue	3	54762	GRAMD1C	GRAM domain containing 1C
499314455	turquoise	3	254887	ZDHHC23	zinc finger, DHHC-type containing 23
499314465	greenyellow	3	26137	ZBTB20	zinc finger and BTB domain containing 20
499314478	turquoise	3	2596	GAP43	growth associated protein 43
499314479	turquoise	3	4045	LSAMP	limbic system-associated membrane protein
499314492	greenyellow	3	100421670	LOC100421670	developmentally regulated GTP binding protein 1 pseudogene
499314493	greenyellow	3	105374057	LOC105374057	uncharacterized LOC105374057
499314499	black	3	152404	IGSF11	immunoglobulin superfamily, member 11
499314505	turquoise	3	57514	ARHGAP31	Rho GTPase activating protein 31
499314511	blue	3	51300	TIMMDC1	translocase of inner mitochondrial membrane domain containing 1
499314520	blue	3	10063	COX17	COX17 cytochrome c oxidase copper chaperone
499314525	turquoise	3	2932	GSK3B	glycogen synthase kinase 3 beta
499314531	black	3	116064	LRRC58	leucine rich repeat containing 58
499314533	lightcyan	3	11167	FSTL1	follistatin-like 1
499314539	blue	3	4710	NDUFB4	NADH dehydrogenase (ubiquinone) 1 beta subcomplex, 4, 15kDa
499314546	turquoise	3	9515	STXBP5L	syntaxin binding protein 5-like
499314555	grey60	3	3059	HCLS1	hematopoietic cell-specific Lyn substrate 1
499314556	blue	3	2804	GOLGB1	golgin B1
499314559	midnightblue	3	6565	SLC15A2	solute carrier family 15 (oligopeptide transporter), member 2
499314567	blue	3	26355	FAM162A	family with sequence similarity 162, member A
499314570	turquoise	3	3836	KPNA1	karyopherin alpha 1 (importin alpha 5)
499314574	tan	3	165631	PARP15	poly (ADP-ribose) polymerase family, member 15
499314577	grey	3	54625	PARP14	poly (ADP-ribose) polymerase family, member 14
499314588	yellow	3	111	ADCY5	adenylate cyclase 5
499314591	blue	3	201562	HACD2	3-hydroxyacyl-CoA dehydratase 2
499314593	royalblue	3	4638	MYLK	myosin light chain kinase
499314597	brown	3	64770	CCDC14	coiled-coil domain containing 14
499314599	turquoise	3	8997	KALRN	kalirin, RhoGEF kinase
499314609	black	3	3693	ITGB5	integrin, beta 5
499314618	brown	3	7707	ZNF148	zinc finger protein 148
499314623	blue	3	8723	SNX4	sorting nexin 4
499314624	black	3	114885	OSBPL11	oxysterol binding protein-like 11
499314645	turquoise	3	54946	SLC41A3	solute carrier family 41, member 3
499314648	midnightblue	3	10840	ALDH1L1	aldehyde dehydrogenase 1 family, member L1
499314655	cyan	3	28999	KLF15	Kruppel-like factor 15
499314659	cyan	3	79364	ZXDC	ZXD family zinc finger C
499314670	purple	3	84303	CHCHD6	coiled-coil-helix-coiled-coil-helix domain containing 6
499314673	yellow	3	5361	PLXNA1	plexin A1
499314686	purple	3	50512	PODXL2	podocalyxin-like 2
499314687	yellow	3	80325	ABTB1	ankyrin repeat and BTB (POZ) domain containing 1
499314688	yellow	3	11343	MGLL	monoglyceride lipase
499314694	blue	3	29927	SEC61A1	Sec61 alpha 1 subunit (S. cerevisiae)
499314708	blue	3	6184	RPN1	ribophorin I
499314710	turquoise	3	7879	RAB7A	RAB7A, member RAS oncogene family
499314719	red	3	28976	ACAD9	acyl-CoA dehydrogenase family, member 9
499314728	green	3	7555	CNBP	CCHC-type zinc finger, nucleic acid binding protein
499314732	blue	3	22820	COPG1	coatomer protein complex, subunit gamma 1
499314734	turquoise	3	56941	HMCES	5-hydroxymethylcytosine (hmC) binding, ES cell-specific
499314735	magenta	3	8971	H1FX	H1 histone family, member X
499314741	lightgreen	3	677797	SNORA7B	small nucleolar RNA, H/ACA box 7B
499314743	blue	3	8930	MBD4	methyl-CpG binding domain protein 4
499314748	brown	3	23023	TMCC1	transmembrane and coiled-coil domain family 1
499314765	blue	3	30849	PIK3R4	phosphoinositide-3-kinase, regulatory subunit 4
499314769	turquoise	3	27032	ATP2C1	ATPase, Ca++ transporting, type 2C, member 1
499314777	black	3	131870	NUDT16	nudix (nucleoside diphosphate linked moiety X)-type motif 16
499314779	blue	3	11222	MRPL3	mitochondrial ribosomal protein L3
499314783	greenyellow	3	131034	CPNE4	copine IV
499314793	blue	3	23317	DNAJC13	DnaJ (Hsp40) homolog, subfamily C, member 13
499314795	turquoise	3	84129	ACAD11	acyl-CoA dehydrogenase family, member 11
499314798	blue	3	79876	UBA5	ubiquitin-like modifier activating enzyme 5
499314808	blue	3	55573	CDV3	CDV3 homolog (mouse)
499314810	pink	3	7018	TF	transferrin
499314812	salmon	3	100421637	LOC100421637	acyl-CoA synthetase long-chain family member 3 pseudogene
499314815	turquoise	3	51560	RAB6B	RAB6B, member RAS oncogene family
499314820	black	3	6259	RYK	receptor-like tyrosine kinase
499314825	salmon	3	51421	AMOTL2	angiomotin like 2
499314830	blue	3	25847	ANAPC13	anaphase promoting complex subunit 13
499314845	brown	3	55167	MSL2	male-specific lethal 2 homolog (Drosophila)
499314848	red	3	5096	PCCB	propionyl CoA carboxylase, beta polypeptide
499314850	black	3	10274	STAG1	stromal antigen 1
499314854	blue	3	80723	SLC35G2	solute carrier family 35, member G2
499314873	blue	3	25852	ARMC8	armadillo repeat containing 8
499314875	cyan	3	22808	MRAS	muscle RAS oncogene homolog
499314878	turquoise	3	80321	CEP70	centrosomal protein 70kDa
499314881	turquoise	3	5291	PIK3CB	phosphatidylinositol-4,5-bisphosphate 3-kinase, catalytic subunit beta
499314895	blue	3	56945	MRPS22	mitochondrial ribosomal protein S22
499314896	blue	3	9276	COPB2	coatomer protein complex, subunit beta 2 (beta prime)
499314901	red	3	5947	RBP1	retinol binding protein 1, cellular
499314905	turquoise	3	64084	CLSTN2	calsyntenin 2
499314911	red	3	55186	SLC25A36	solute carrier family 25 (pyrimidine nucleotide carrier), member 36
499314917	brown	3	253461	ZBTB38	zinc finger and BTB domain containing 38
499314923	blue	3	9616	RNF7	ring finger protein 7
499314927	brown	3	483	ATP1B3	ATPase, Na+/K+ transporting, beta 3 polypeptide
499314929	brown	3	7029	TFDP2	transcription factor Dp-2 (E2F dimerization partner 2)
499314932	yellow	3	54464	XRN1	5''-3'' exoribonuclease 1
499314933	blue	3	545	ATR	ATR serine/threonine kinase
499314940	red	3	7220	TRPC1	transient receptor potential cation channel, subfamily C, member 1
499314948	red	3	23350	U2SURP	U2 snRNP-associated SURP domain containing
499314953	royalblue	3	285195	SLC9A9	solute carrier family 9, subfamily A (NHE9, cation proton antiporter 9), member 9
499314960	pink	3	205428	C3orf58	chromosome 3 open reading frame 58
499314971	lightyellow	3	5352	PLOD2	procollagen-lysine, 2-oxoglutarate 5-dioxygenase 2
499314973	royalblue	3	57088	PLSCR4	phospholipid scramblase 4
499314976	grey60	3	5359	PLSCR1	phospholipid scramblase 1
499314998	green	3	2992	GYG1	glycogenin 1
499314999	red	3	6596	HLTF	helicase-like transcription factor
499315002	royalblue	3	1356	CP	ceruloplasmin (ferroxidase)
499315007	lightyellow	3	4071	TM4SF1	transmembrane 4 L six family member 1
499315014	lightcyan	3	25937	WWTR1	WW domain containing transcription regulator 1
499315018	pink	3	11342	RNF13	ring finger protein 13
499315021	turquoise	3	5217	PFN2	profilin 2
499315033	brown	3	9819	TSC22D2	TSC22 domain family, member 2
499315034	brown	3	27230	SERP1	stress-associated endoplasmic reticulum protein 1
499315035	blue	3	83939	EIF2A	eukaryotic translation initiation factor 2A, 65kDa
499315036	blue	3	51714	SELT	selenoprotein T
499315054	grey	3	64805	P2RY12	purinergic receptor P2Y, G-protein coupled, 12
499315068	brown	3	4154	MBNL1	muscleblind-like splicing regulator 1
499315078	turquoise	3	5912	RAP2B	RAP2B, member of RAS oncogene family
499315084	tan	3	100507524	ARHGEF26-AS1	ARHGEF26 antisense RNA 1
499315085	black	3	26084	ARHGEF26	Rho guanine nucleotide exchange factor (GEF) 26
499315088	blue	3	170506	DHX36	DEAH (Asp-Glu-Ala-His) box polypeptide 36
499315109	brown	3	9197	SLC33A1	solute carrier family 33 (acetyl-CoA transporter), member 1
499315111	turquoise	3	8833	GMPS	guanine monphosphate synthase
499315116	turquoise	3	7881	KCNAB1	potassium channel, voltage gated subfamily A regulatory beta subunit 1
499315122	green	3	6747	SSR3	signal sequence receptor, gamma (translocon-associated protein gamma)
499315124	lightyellow	3	25976	TIPARP	TCDD-inducible poly(ADP-ribose) polymerase
499315134	lightyellow	3	57018	CCNL1	cyclin L1
499315145	green	3	51319	RSRC1	arginine/serine-rich coiled-coil 1
499315150	blue	3	4291	MLF1	myeloid leukemia factor 1
499315152	blue	3	85476	GFM1	G elongation factor, mitochondrial 1
499315156	turquoise	3	100287290	LOC100287290	cytokine receptor CRL2
499315158	grey60	3	64747	MFSD1	major facilitator superfamily domain containing 1
499315164	blue	3	29970	SCHIP1	schwannomin interacting protein 1
499315178	blue	3	57560	IFT80	intraflagellar transport 80
499315185	brown	3	3840	KPNA4	karyopherin alpha 4 (importin alpha 3)
499315186	blue	3	677767	SCARNA7	small Cajal body-specific RNA 7
499315190	grey	3	151742	PPM1L	protein phosphatase, Mg2+/Mn2+ dependent, 1L
499315192	turquoise	3	8706	B3GALNT1	beta-1,3-N-acetylgalactosaminyltransferase 1 (globoside blood group)
499315194	red	3	51068	NMD3	NMD3 ribosome export adaptor
499315200	green	3	647099	RPL23AP42	ribosomal protein L23a pseudogene 42
499315217	greenyellow	3	22865	SLITRK3	SLIT and NTRK-like family, member 3
499315234	black	3	151790	WDR49	WD repeat domain 49
499315236	blue	3	11235	PDCD10	programmed cell death 10
499315238	blue	3	5274	SERPINI1	serpin peptidase inhibitor, clade I (neuroserpin), member 1
499315242	black	3	27333	GOLIM4	golgi integral membrane protein 4
499315255	green	3	125371	RPL22P1	ribosomal protein L22 pseudogene 1
499315260	magenta	3	7012	TERC	telomerase RNA component
499315271	blue	3	7095	SEC62	SEC62 homolog (S. cerevisiae)
499315274	yellow	3	80012	PHC3	polyhomeotic homolog 3 (Drosophila)
499315277	turquoise	3	5584	PRKCI	protein kinase C, iota
499315278	blue	3	6498	SKIL	SKI-like proto-oncogene
499315280	pink	3	5010	CLDN11	claudin 11
499315283	darkred	3	57709	SLC7A14	solute carrier family 7, member 14
499315295	midnightblue	3	23043	TNIK	TRAF2 and NCK interacting kinase
499315300	pink	3	5337	PLD1	phospholipase D1, phosphatidylcholine-specific
499315301	tan	3	389177	TMEM212	transmembrane protein 212
499315313	turquoise	3	57552	NCEH1	neutral cholesterol ester hydrolase 1
499315324	turquoise	3	22871	NLGN1	neuroligin 1
499315349	turquoise	3	79718	TBL1XR1	transducin (beta)-like 1 X-linked receptor 1
499315367	brown	3	64393	ZMAT3	zinc finger, matrin-type 3
499315369	brown	3	5290	PIK3CA	phosphatidylinositol-4,5-bisphosphate 3-kinase, catalytic subunit alpha
499315373	red	3	55669	MFN1	mitofusin 1
499315374	grey60	3	59345	GNB4	guanine nucleotide binding protein (G protein), beta polypeptide 4
499315378	blue	3	57129	MRPL47	mitochondrial ribosomal protein L47
499315379	blue	3	4711	NDUFB5	NADH dehydrogenase (ubiquinone) 1 beta subcomplex, 5, 16kDa
499315381	darkturquoise	3	51555	PEX5L	peroxisomal biogenesis factor 5-like
499315383	cyan	3	105374239	LOC105374239	uncharacterized LOC105374239
499315388	tan	3	151613	TTC14	tetratricopeptide repeat domain 14
499315396	brown	3	8087	FXR1	fragile X mental retardation, autosomal homolog 1
499315397	blue	3	131118	DNAJC19	DnaJ (Hsp40) homolog, subfamily C, member 19
499315398	pink	3	347689	SOX2-OT	SOX2 overlapping transcript
499315403	black	3	6657	SOX2	SRY (sex determining region Y)-box 2
499315415	brown	3	23200	ATP11B	ATPase, class VI, type 11B
499315417	brown	3	54165	DCUN1D1	DCN1, defective in cullin neddylation 1, domain containing 1
499315420	red	3	56922	MCCC1	methylcrotonoyl-CoA carboxylase 1 (alpha)
499315424	turquoise	3	23101	MCF2L2	MCF.2 cell line derived transforming sequence-like 2
499315429	green	3	100874019	KLHL6-AS1	KLHL6 antisense RNA 1
499315432	brown	3	54800	KLHL24	kelch-like family member 24
499315433	turquoise	3	55689	YEATS2	YEATS domain containing 2
499315434	salmon	3	79929	MAP6D1	MAP6 domain containing 1
499315435	blue	3	55486	PARL	presenilin associated, rhomboid-like
499315439	turquoise	3	10057	ABCC5	ATP-binding cassette, sub-family C (CFTR/MRP), member 5
499315448	brown	3	8893	EIF2B5	eukaryotic translation initiation factor 2B, subunit 5 epsilon, 82kDa
499315451	turquoise	3	1173	AP2M1	adaptor-related protein complex 2, mu 1 subunit
499315452	turquoise	3	55324	ABCF3	ATP-binding cassette, sub-family F (GCN20), member 3
499315458	turquoise	3	5708	PSMD2	proteasome (prosome, macropain) 26S subunit, non-ATPase, 2
499315459	blue	3	1981	EIF4G1	eukaryotic translation initiation factor 4 gamma, 1
499315461	turquoise	3	131408	FAM131A	family with sequence similarity 131, member A
499315472	blue	3	64110	MAGEF1	melanoma antigen family F1
499315475	turquoise	3	23355	VPS8	vacuolar protein sorting 8 homolog (S. cerevisiae)
499315476	darkred	3	285382	C3orf70	chromosome 3 open reading frame 70
499315481	blue	3	9175	MAP3K13	mitogen-activated protein kinase kinase kinase 13
499315488	turquoise	3	59343	SENP2	SUMO1/sentrin/SMT3 specific peptidase 2
499315493	blue	3	6434	TRA2B	transformer 2 beta homolog (Drosophila)
499315495	turquoise	3	2119	ETV5	ets variant 5
499315498	darkred	3	1608	DGKG	diacylglycerol kinase, gamma 90kDa
499315502	brown	3	51726	DNAJB11	DnaJ (Hsp40) homolog, subfamily B, member 11
499315513	turquoise	3	1974	EIF4A2	eukaryotic translation initiation factor 4A2
499315516	lightgreen	3	677847	SNORA81	small nucleolar RNA, H/ACA box 81
499315517	lightgreen	3	6043	SNORA63	small nucleolar RNA, H/ACA box 63
499315520	blue	3	102724699	LOC102724699	uncharacterized LOC102724699
499315525	grey60	3	6480	ST6GAL1	ST6 beta-galactosamide alpha-2,6-sialyltranferase 1
499315537	blue	3	6750	SST	somatostatin
499315540	lightyellow	3	604	BCL6	B-cell CLL/lymphoma 6
499315548	black	3	4026	LPP	LIM domain containing preferred translocation partner in lipoma
499315568	turquoise	3	3556	IL1RAP	interleukin 1 receptor accessory protein
499315579	turquoise	3	152137	CCDC50	coiled-coil domain containing 50
499315586	turquoise	3	2257	FGF12	fibroblast growth factor 12
499315599	midnightblue	3	84239	ATP13A4	ATPase type 13A4
499315603	blue	3	4976	OPA1	optic atrophy 1 (autosomal dominant)
499315625	blue	3	79572	ATP13A3	ATPase type 13A3
499315645	turquoise	3	23527	ACAP2	ArfGAP with coiled-coil, ankyrin repeat and PH domains 2
499315647	blue	3	5504	PPP1R2	protein phosphatase 1, regulatory (inhibitor) subunit 2
499315649	pink	3	347	APOD	apolipoprotein D
499315654	grey	3	727956	SDHAP2	succinate dehydrogenase complex, subunit A, flavoprotein pseudogene 2
499315662	yellow	3	10188	TNK2	tyrosine kinase, non-receptor, 2
499315670	blue	3	7037	TFRC	transferrin receptor
499315678	blue	3	5130	PCYT1A	phosphate cytidylyltransferase 1, choline, alpha
499315683	brown	3	26043	UBXN7	UBX domain protein 7
499315685	brown	3	165918	RNF168	ring finger protein 168, E3 ubiquitin protein ligase
499315691	brown	3	200933	FBXO45	F-box protein 45
499315695	turquoise	3	54965	PIGX	phosphatidylinositol glycan anchor biosynthesis, class X
499315696	black	3	5062	PAK2	p21 protein (Cdc42/Rac)-activated kinase 2
499315698	turquoise	3	205564	SENP5	SUMO1/sentrin specific peptidase 5
499315699	blue	3	22916	NCBP2	nuclear cap binding protein subunit 2, 20kDa
499315706	pink	3	1739	DLG1	discs, large homolog 1 (Drosophila)
499315716	salmon	3	220729	LOC220729	succinate dehydrogenase complex, subunit A, flavoprotein (Fp) pseudogene
499315719	red	3	9711	KIAA0226	KIAA0226
499315721	blue	3	84248	FYTTD1	forty-two-three domain containing 1
499315722	turquoise	3	84859	LRCH3	leucine-rich repeats and calponin homology (CH) domain containing 3
499315725	black	3	84223	IQCG	IQ motif containing G
499315726	green	3	6165	RPL35A	ribosomal protein L35a
499315743	tan	4	100288172	LOC100288172	WEE1 homolog (S. pombe) pseudogene
499315748	grey	4	7700	ZNF141	zinc finger protein 141
499315752	blue	4	170960	ZNF721	zinc finger protein 721
499315754	brown	4	54872	PIGG	phosphatidylinositol glycan anchor biosynthesis, class G
499315755	turquoise	4	105374338	LOC105374338	uncharacterized LOC105374338
499315759	blue	4	521	ATP5I	ATP synthase, H+ transporting, mitochondrial Fo complex, subunit E
499315762	red	4	10336	PCGF3	polycomb group ring finger 3
499315767	magenta	4	2580	GAK	cyclin G associated kinase
499315769	brown	4	84286	TMEM175	transmembrane protein 175
499315785	magenta	4	1487	CTBP1	C-terminal binding protein 1
499315791	purple	4	10296	MAEA	macrophage erythroblast attacher
499315800	turquoise	4	7884	SLBP	stem-loop binding protein
499315801	brown	4	92305	TMEM129	transmembrane protein 129, E3 ubiquitin protein ligase
499315803	midnightblue	4	2261	FGFR3	fibroblast growth factor receptor 3
499315804	purple	4	3954	LETM1	leucine zipper-EF-hand containing transmembrane protein 1
499315805	turquoise	4	7468	WHSC1	Wolf-Hirschhorn syndrome candidate 1
499315806	lightgreen	4	677770	SCARNA22	small Cajal body-specific RNA 22
499315811	yellow	4	339983	NAT8L	N-acetyltransferase 8-like (GCN5-related, putative)
499315814	brown	4	79441	HAUS3	HAUS augmin-like complex, subunit 3
499315816	blue	4	10608	MXD4	MAX dimerization protein 4
499315824	blue	4	6047	RNF4	ring finger protein 4
499315829	blue	4	118	ADD1	adducin 1 (alpha)
499315835	turquoise	4	3064	HTT	huntingtin
499315866	red	4	85013	TMEM128	transmembrane protein 128
499315870	turquoise	4	27065	NSG1	neuron specific gene family member 1
499315871	red	4	53407	STX18	syntaxin 18
499315888	purple	4	1400	CRMP1	collapsin response mediator protein 1
499315890	turquoise	4	389197	C4orf50	chromosome 4 open reading frame 50
499315892	turquoise	4	152789	JAKMIP1	janus kinase and microtubule interacting protein 1
499315895	turquoise	4	7466	WFS1	Wolfram syndrome 1 (wolframin)
499315896	turquoise	4	5522	PPP2R2C	protein phosphatase 2, regulatory subunit B, gamma
499315899	blue	4	93621	MRFAP1	Morf4 family associated protein 1
499315901	turquoise	4	93622	LOC93622	Morf4 family associated protein 1-like 1 pseudogene
499315904	blue	4	114932	MRFAP1L1	Morf4 family associated protein 1-like 1
499315907	blue	4	9778	KIAA0232	KIAA0232
499315908	blue	4	57533	TBC1D14	TBC1 domain family, member 14
499315911	greenyellow	4	93624	TADA2B	transcriptional adaptor 2B
499315912	blue	4	80273	GRPEL1	GrpE-like 1, mitochondrial (E. coli)
499315953	cyan	4	100287178	USP17L11	ubiquitin specific peptidase 17-like family member 11
499315957	cyan	4	100288520	USP17L15	ubiquitin specific peptidase 17-like family member 15
499315974	cyan	4	391622	USP17L6P	ubiquitin specific peptidase 17-like family member 6, pseudogene
499315996	blue	4	9948	WDR1	WD repeat domain 1
499316031	blue	4	9364	RAB28	RAB28, member RAS oncogene family
499316037	red	4	259282	BOD1L1	biorientation of chromosomes in cell division 1-like 1
499316045	tan	4	201853	LINC00504	long intergenic non-protein coding RNA 504
499316050	pink	4	132864	CPEB2	cytoplasmic polyadenylation element binding protein 2
499316056	brown	4	57545	CC2D2A	coiled-coil and C2 domain containing 2A
499316057	red	4	26234	FBXL5	F-box and leucine-rich repeat protein 5
499316068	brown	4	202018	TAPT1	transmembrane anterior posterior transformation 1
499316075	turquoise	4	9079	LDB2	LIM domain binding 2
499316082	cyan	4	5860	QDPR	quinoid dihydropteridine reductase
499316085	grey60	4	51056	LAP3	leucine aminopeptidase 3
499316087	brown	4	80306	MED28	mediator complex subunit 28
499316090	red	4	54876	DCAF16	DDB1 and CUL4 associated factor 16
499316092	black	4	254251	LCORL	ligand dependent nuclear receptor corepressor-like
499316101	darkturquoise	4	9353	SLIT2	slit homolog 2 (Drosophila)
499316105	blue	4	133015	PACRGL	PARK2 co-regulated-like
499316106	turquoise	4	80333	KCNIP4	Kv channel interacting protein 4
499316109	black	4	102723645	LOC102723645	uncharacterized LOC102723645
499316111	tan	4	100270987	RPL31P25	ribosomal protein L31 pseudogene 25
499316112	black	4	359822	KCNIP4-IT1	KCNIP4 intronic transcript 1 (non-protein coding)
499316115	black	4	166647	ADGRA3	G protein-coupled receptor 125
499316131	blue	4	1665	DHX15	DEAH (Asp-Glu-Ala-His) box helicase 15
499316137	brown	4	91050	CCDC149	coiled-coil domain containing 149
499316164	salmon	4	3516	RBPJ	recombination signal binding protein for immunoglobulin kappa J region
499316169	turquoise	4	55296	TBC1D19	TBC1 domain family, member 19
499316199	darkturquoise	4	5099	PCDH7	protocadherin 7
499316224	pink	4	116984	ARAP2	ArfGAP with RhoGAP domain, ankyrin repeat and PH domain 2
499316238	grey60	4	768211	RELL1	RELT-like 1
499316244	blue	4	23216	TBC1D1	TBC1 (tre-2/USP6, BUB2, cdc16) domain family, member 1
499316256	black	4	51274	KLF3	Kruppel-like factor 3 (basic)
499316268	blue	4	51088	KLHL5	kelch-like family member 5
499316271	greenyellow	4	57728	WDR19	WD repeat domain 19
499316272	green	4	5981	RFC1	replication factor C (activator 1) 1, 145kDa
499316275	grey	4	6133	RPL9	ribosomal protein L9
499316276	grey	4	11019	LIAS	lipoic acid synthetase
499316279	tan	4	100885776	UGDH-AS1	UGDH antisense RNA 1
499316280	blue	4	201895	SMIM14	small integral membrane protein 14
499316283	turquoise	4	3093	UBE2K	ubiquitin-conjugating enzyme E2K
499316285	brown	4	23244	PDS5A	PDS5 cohesin associated factor A
499316302	pink	4	323	APBB2	amyloid beta (A4) precursor protein-binding, family B, member 2
499316306	turquoise	4	7345	UCHL1	ubiquitin carboxyl-terminal esterase L1 (ubiquitin thiolesterase)
499316307	turquoise	4	22998	LIMCH1	LIM and calponin homology domains 1
499316319	blue	4	55161	TMEM33	transmembrane protein 33
499316321	blue	4	10463	SLC30A9	solute carrier family 30 (zinc transporter), member 9
499316326	turquoise	4	10396	ATP8A1	ATPase, aminophospholipid transporter (APLT), class I, type 8A, member 1
499316345	blue	4	60558	GUF1	GUF1 GTPase homolog (S. cerevisiae)
499316346	turquoise	4	132789	GNPDA2	glucosamine-6-phosphate deaminase 2
499316355	midnightblue	4	2565	GABRG1	gamma-aminobutyric acid (GABA) A receptor, gamma 1
499316356	darkred	4	2555	GABRA2	gamma-aminobutyric acid (GABA) A receptor, alpha 2
499316359	turquoise	4	2557	GABRA4	gamma-aminobutyric acid (GABA) A receptor, alpha 4
499316360	turquoise	4	2560	GABRB1	gamma-aminobutyric acid (GABA) A receptor, beta 1
499316381	pink	4	285527	FRYL	FRY-like
499316383	blue	4	54940	OCIAD1	OCIA domain containing 1
499316384	turquoise	4	132299	OCIAD2	OCIA domain containing 2
499316396	blue	4	23142	DCUN1D4	DCN1, defective in cullin neddylation 1, domain containing 4
499316400	blue	4	6443	SGCB	sarcoglycan, beta (43kDa dystrophin-associated glycoprotein)
499316404	darkturquoise	4	64854	USP46	ubiquitin specific peptidase 46
499316406	cyan	4	57291	DANCR	differentiation antagonizing non-protein coding RNA
499316416	blue	4	81608	FIP1L1	factor interacting with PAPOLA and CPSF1
499316429	pink	4	5156	PDGFRA	platelet-derived growth factor receptor, alpha polypeptide
499316432	greenyellow	4	3815	KIT	v-kit Hardy-Zuckerman 4 feline sarcoma viral oncogene homolog
499316443	pink	4	55858	TMEM165	transmembrane protein 165
499316444	brown	4	9575	CLOCK	clock circadian regulator
499316450	red	4	55763	EXOC1	exocyst complex component 1
499316463	green	4	10606	PAICS	phosphoribosylaminoimidazole carboxylase, phosphoribosylaminoimidazole succinocarboxamide synthetase
499316464	blue	4	6731	SRP72	signal recognition particle 72kDa
499316469	turquoise	4	84525	HOPX	HOP homeobox
499316479	blue	4	5431	POLR2B	polymerase (RNA) II (DNA directed) polypeptide B, 140kDa
499316481	green	4	3490	IGFBP7	insulin-like growth factor binding protein 7
499316498	turquoise	4	23284	ADGRL3	latrophilin 3
499316523	turquoise	4	2044	EPHA5	EPH receptor A5
499316537	yellow	4	1060	CENPC	centromere protein C
499316539	green	4	55236	UBA6	ubiquitin-like modifier activating enzyme 6
499316562	red	4	91746	YTHDC1	YTH domain containing 1
499316633	turquoise	4	22902	RUFY3	RUN and FYVE domain containing 3
499316634	turquoise	4	2926	GRSF1	G-rich RNA sequence binding factor 1
499316635	turquoise	4	92597	MOB1B	MOB kinase activator 1B
499316636	blue	4	1633	DCK	deoxycytidine kinase
499316638	midnightblue	4	8671	SLC4A4	solute carrier family 4 (sodium bicarbonate cotransporter), member 4
499316639	tan	4	100420462	LDHAL6EP	lactate dehydrogenase A-like 6E, pseudogene
499316649	brown	4	26057	ANKRD17	ankyrin repeat domain 17
499316686	turquoise	4	25849	PARM1	prostate androgen-regulated mucin-like protein 1
499316692	turquoise	4	25898	RCHY1	ring finger and CHY zinc finger domain containing 1, E3 ubiquitin protein ligase
499316696	turquoise	4	9908	G3BP2	GTPase activating protein (SH3 domain) binding protein 2
499316697	blue	4	8615	USO1	USO1 vesicle transport factor
499316702	blue	4	55153	SDAD1	SDA1 domain containing 1
499316709	red	4	53371	NUP54	nucleoporin 54kDa
499316710	red	4	950	SCARB2	scavenger receptor class B, member 2
499316730	blue	4	55752	2017-09-11	septin 11
499316735	brown	4	10983	CCNI	cyclin I
499316739	darkturquoise	4	901	CCNG2	cyclin G2
499316748	blue	4	65008	MRPL1	mitochondrial ribosomal protein L1
499316757	black	4	100505702	LINC01094	long intergenic non-protein coding RNA 1094
499316761	royalblue	4	55589	BMP2K	BMP2 inducible kinase
499316764	turquoise	4	152559	PAQR3	progestin and adipoQ receptor family member III
499316779	greenyellow	4	56978	PRDM8	PR domain containing 8
499316798	cyan	4	3184	HNRNPD	heterogeneous nuclear ribonucleoprotein D (AU-rich element RNA binding protein 1, 37kDa)
499316801	red	4	9987	HNRNPDL	heterogeneous nuclear ribonucleoprotein D-like
499316802	blue	4	58478	ENOPH1	enolase-phosphatase 1
499316805	blue	4	441027	TMEM150C	transmembrane protein 150C
499316810	midnightblue	4	79966	SCD5	stearoyl-CoA desaturase 5
499316813	blue	4	22872	SEC31A	SEC31 homolog A (S. cerevisiae)
499316814	red	4	100499177	THAP9-AS1	THAP9 antisense RNA 1
499316817	blue	4	51138	COPS4	COP9 signalosome subunit 4
499316828	blue	4	51023	MRPS18C	mitochondrial ribosomal protein S18C
499316842	turquoise	4	23001	WDFY3	WD repeat and FYVE domain containing 3
499316848	turquoise	4	5602	MAPK10	mitogen-activated protein kinase 10
499316851	grey	4	5783	PTPN13	protein tyrosine phosphatase, non-receptor type 13 (APO-1/CD95 (Fas)-associated phosphatase)
499316857	cyan	4	4299	AFF1	AF4/FMR2 family, member 1
499316865	green	4	51170	HSD17B11	hydroxysteroid (17-beta) dehydrogenase 11
499316867	brown	4	53343	NUDT9	nudix (nucleoside diphosphate linked moiety X)-type motif 9
499316870	red	4	8404	SPARCL1	SPARC-like 1 (hevin)
499316880	grey60	4	6696	SPP1	secreted phosphoprotein 1
499316882	turquoise	4	5311	PKD2	polycystic kidney disease 2 (autosomal dominant)
499316883	salmon	4	9429	ABCG2	ATP-binding cassette, sub-family G (WHITE), member 2 (Junior blood group)
499316885	brown	4	152926	PPM1K	protein phosphatase, Mg2+/Mn2+ dependent, 1K
499316892	blue	4	100996939	PYURF	PIGY upstream reading frame
499316893	blue	4	84992	PIGY	phosphatidylinositol glycan anchor biosynthesis, class Y
499316896	brown	4	8916	HERC3	HECT and RLD domain containing E3 ubiquitin protein ligase 3
499316898	turquoise	4	266812	NAP1L5	nucleosome assembly protein 1-like 5
499316900	turquoise	4	10144	FAM13A	family with sequence similarity 13, member A
499316907	turquoise	4	6622	SNCA	synuclein, alpha (non A4 component of amyloid precursor)
499316912	turquoise	4	401145	CCSER1	coiled-coil serine-rich protein 1
499316926	turquoise	4	56916	SMARCAD1	SWI/SNF-related, matrix-associated actin-dependent regulator of chromatin, subfamily a, containing DEAD/H box 1
499316929	turquoise	4	10611	PDLIM5	PDZ and LIM domain 5
499316931	midnightblue	4	658	BMPR1B	bone morphogenetic protein receptor, type IB
499316950	blue	4	5910	RAP1GDS1	RAP1, GTP-GDP dissociation stimulator 1
499316952	turquoise	4	10098	TSPAN5	tetraspanin 5
499316957	blue	4	1977	EIF4E	eukaryotic translation initiation factor 4E
499316964	red	4	128	ADH5	alcohol dehydrogenase 5 (class III), chi polypeptide
499316980	turquoise	4	8649	LAMTOR3	late endosomal/lysosomal adaptor, MAPK and MTOR activator 3
499316981	turquoise	4	79982	DNAJB14	DnaJ (Hsp40) homolog, subfamily B, member 14
499316982	brown	4	3015	H2AFZ	H2A histone family, member Z
499316992	turquoise	4	5530	PPP3CA	protein phosphatase 3, catalytic subunit, alpha isozyme
499317011	blue	4	7323	UBE2D3	ubiquitin-conjugating enzyme E2D 3
499317017	brown	4	133308	SLC9B2	solute carrier family 9, subfamily B (NHA2, cation proton antiporter 2), member 2
499317018	black	4	56898	BDH2	3-hydroxybutyrate dehydrogenase, type 2
499317033	blue	4	27068	PPA2	pyrophosphatase (inorganic) 2
499317047	turquoise	4	93627	TBCK	TBC1 domain containing kinase
499317049	green	4	9255	AIMP1	aminoacyl tRNA synthetase complex-interacting multifunctional protein 1
499317061	blue	4	9061	PAPSS1	3''-phosphoadenosine 5''-phosphosulfate synthase 1
499317065	midnightblue	4	3033	HADH	hydroxyacyl-CoA dehydrogenase
499317073	green	4	6164	RPL34	ribosomal protein L34
499317074	green	4	58505	OSTC	oligosaccharyltransferase complex subunit (non-catalytic)
499317076	midnightblue	4	64850	ETNPPL	ethanolamine-phosphate phospho-lyase
499317078	greenyellow	4	84570	COL25A1	collagen, type XXV, alpha 1
499317083	turquoise	4	10427	SEC24B	SEC24 family member B
499317091	red	4	81579	PLA2G12A	phospholipase A2, group XIIA
499317124	turquoise	4	55435	AP1AR	adaptor-related protein complex 1 associated regulatory protein
499317133	black	4	51574	LARP7	La ribonucleoprotein domain family, member 7
499317144	turquoise	4	287	ANK2	ankyrin 2, neuronal
499317150	green	4	728937	RPS26P25	ribosomal protein S26 pseudogene 25
499317152	turquoise	4	817	CAMK2D	calcium/calmodulin-dependent protein kinase II delta
499317160	pink	4	7368	UGT8	UDP glycosyltransferase 8
499317193	turquoise	4	9348	NDST3	N-deacetylase/N-sulfotransferase (heparan glucosaminyl) 3
499317196	green	4	100093630	SNHG8	small nucleolar RNA host gene 8 (non-protein coding)
499317207	black	4	171024	SYNPO2	synaptopodin 2
499317216	midnightblue	4	54532	USP53	ubiquitin specific peptidase 53
499317217	blue	4	401152	C4orf3	chromosome 4 open reading frame 3
499317224	red	4	645513	LOC645513	uncharacterized LOC645513
499317245	lightcyan	4	308	ANXA5	annexin A5
499317246	turquoise	4	132332	TMEM155	transmembrane protein 155
499317250	turquoise	4	55212	BBS7	Bardet-Biedl syndrome 7
499317254	brown	4	84162	KIAA1109	KIAA1109
499317263	lightcyan	4	2247	FGF2	fibroblast growth factor 2 (basic)
[truncated: 5,574 more rows]

## Sheet: TCtx-SNF
genes	modules	chromosome	gene_entrez_id	gene_symbol	gene_name
499304672	grey	1	100996442	LOC100996442	uncharacterized LOC100996442
499304689	grey	1	100652939	MTND2P28	MT-ND2 pseudogene 28
499304707	red	1	26155	NOC2L	nucleolar complex associated 2 homolog (S. cerevisiae)
499304730	green	1	51150	SDF4	stromal cell derived factor 4
499304736	green	1	116983	ACAP3	ArfGAP with coiled-coil, ankyrin repeat and PH domains 3
499304739	red	1	54973	CPSF3L	cleavage and polyadenylation specific factor 3-like
499304743	green	1	1855	DVL1	dishevelled segment polarity protein 1
499304746	red	1	54998	AURKAIP1	aurora kinase A interacting protein 1
499304747	brown	1	81669	CCNL2	cyclin L2
499304749	blue	1	55052	MRPL20	mitochondrial ribosomal protein L20
499304759	turquoise	1	29101	SSU72	SSU72 RNA polymerase II CTD phosphatase homolog (S. cerevisiae)
499304766	grey	1	728661	SLC35E2B	solute carrier family 35, member E2B
499304770	grey	1	9906	SLC35E2	solute carrier family 35, member E2
499304774	turquoise	1	2782	GNB1	guanine nucleotide binding protein (G protein), beta polypeptide 1
499304780	green	1	2563	GABRD	gamma-aminobutyric acid (GABA) A receptor, delta
499304783	turquoise	1	5590	PRKCZ	protein kinase C, zeta
499304788	pink	1	6497	SKI	v-ski avian sarcoma viral oncogene homolog
499304793	blue	1	11079	RER1	retention in endoplasmic reticulum sorting receptor 1
499304825	lightgreen	1	127262	TPRG1L	tumor protein p63 regulated 1-like
499304833	red	1	57470	LRRC47	leucine rich repeat containing 47
499304846	black	1	55966	AJAP1	adherens junctions associated protein 1
499304856	green	1	8514	KCNAB2	potassium channel, voltage gated subfamily A regulatory beta subunit 2
499304857	green	1	26038	CHD5	chromodomain helicase DNA binding protein 5
499304859	blue	1	6146	RPL22	ribosomal protein L22
499304862	turquoise	1	23463	ICMT	isoprenylcysteine carboxyl methyltransferase
499304866	green	1	11332	ACOT7	acyl-CoA thioesterase 7
499304871	pink	1	8718	TNFRSF25	tumor necrosis factor receptor superfamily, member 25
499304872	blue	1	57449	PLEKHG5	pleckstrin homology domain containing, family G (with RhoGef domain) member 5
499304873	grey	1	79707	NOL9	nucleolar protein 9
499304876	black	1	9903	KLHL21	kelch-like family member 21
499304879	red	1	55735	DNAJC11	DnaJ (Hsp40) homolog, subfamily C, member 11
499304881	salmon	1	23261	CAMTA1	calmodulin binding transcription activator 1
499304892	yellow	1	9341	VAMP3	vesicle-associated membrane protein 3
499304894	grey	1	8863	PER3	period circadian clock 3
499304897	blue	1	11315	PARK7	parkinson protein 7
499304899	brown	1	54206	ERRFI1	ERBB receptor feedback inhibitor 1
499304905	pink	1	473	RERE	arginine-glutamic acid dipeptide (RE) repeats
499304911	blue	1	2023	ENO1	enolase 1, (alpha)
499304928	pink	1	84275	SLC25A33	solute carrier family 25 (pyrimidine nucleotide carrier), member 33
499304936	lightgreen	1	22883	CLSTN1	calsyntenin 1
499304937	black	1	56998	CTNNBIP1	catenin, beta interacting protein 1
499304939	yellow	1	84328	LZIC	leucine zipper and CTNNBIP1 domain containing
499304940	lightyellow	1	64802	NMNAT1	nicotinamide nucleotide adenylyltransferase 1
499304944	brown	1	10277	UBE4B	ubiquitination factor E4B
499304947	turquoise	1	23095	KIF1B	kinesin family member 1B
499304950	blue	1	5226	PGD	phosphogluconate dehydrogenase
499304954	black	1	1676	DFFA	DNA fragmentation factor, 45kDa, alpha polypeptide
499304960	brown	1	23435	TARDBP	TAR DNA binding protein
499304963	black	1	5394	EXOSC10	exosome component 10
499304965	turquoise	1	2475	MTOR	mechanistic target of rapamycin (serine/threonine kinase)
499304977	red	1	26232	FBXO2	F-box protein 2
499304978	red	1	93611	FBXO44	F-box protein 44
499304987	lightgreen	1	1185	CLCN6	chloride channel, voltage-sensitive 6
499304993	lightcyan	1	26829	RNU5E-1	RNA, U5E small nuclear 1
499304996	black	1	5351	PLOD1	procollagen-lysine, 2-oxoglutarate 5-dioxygenase 1
499304997	red	1	9927	MFN2	mitofusin 2
499305005	turquoise	1	55187	VPS13D	vacuolar protein sorting 13 homolog D (S. cerevisiae)
499305009	grey	1	9249	DHRS3	dehydrogenase/reductase (SDR family) member 3
499305056	salmon	1	7799	PRDM2	PR domain containing 2, with ZNF domain
499305057	blue	1	23254	KAZN	kazrin, periplakin interacting protein
499305073	green	1	79180	EFHD2	EF-hand domain family, member D2
499305085	green	1	23207	PLEKHM2	pleckstrin homology domain containing, family M (with RUN domain) member 2
499305088	lightyellow	1	54751	FBLIM1	filamin binding LIM protein 1
499305093	black	1	23013	SPEN	spen family transcriptional repressor
499305115	lightcyan	1	26871	RNU1-1	RNA, U1 small nuclear 1
499305122	yellow	1	55672	NBPF1	neuroblastoma breakpoint family, member 1
499305126	lightcyan	1	26869	RNU1-3	RNA, U1 small nuclear 3
499305132	lightcyan	1	6060	RNU1-4	RNA, U1 small nuclear 4
499305142	lightcyan	1	26870	RNU1-2	RNA, U1 small nuclear 2
499305145	green	1	23400	ATP13A2	ATPase type 13A2
499305146	blue	1	6390	SDHB	succinate dehydrogenase complex, subunit B, iron sulfur (Ip)
499305147	yellow	1	11240	PADI2	peptidyl arginine deiminase, type II
499305155	black	1	55920	RCC2	regulator of chromosome condensation 2
499305161	green	1	84966	IGSF21	immunoglobin superfamily, member 21
499305168	magenta	1	8659	ALDH4A1	aldehyde dehydrogenase 4 family, member A1
499305174	grey	1	23352	UBR4	ubiquitin protein ligase E3 component n-recognin 4
499305176	turquoise	1	23065	EMC1	ER membrane protein complex subunit 1
499305181	brown	1	8574	AKR7A2	aldo-keto reductase family 7, member A2 (aflatoxin aldehyde reductase)
499305183	blue	1	832	CAPZB	capping protein (actin filament) muscle Z-line, beta
499305195	red	1	4681	NBL1	neuroblastoma 1, DAN family BMP antagonist
499305200	grey	1	23252	OTUD3	OTU deubiquitinase 3
499305217	turquoise	1	55450	CAMK2N1	calcium/calmodulin-dependent protein kinase II inhibitor 1
499305222	red	1	65018	PINK1	PTEN induced putative kinase 1
499305225	blue	1	1650	DDOST	dolichyl-diphosphooligosaccharide--protein glycosyltransferase subunit (non-catalytic)
499305227	blue	1	400745	SH2D5	SH2 domain containing 5
499305228	black	1	50809	HP1BP3	heterochromatin protein 1, binding protein 3
499305229	turquoise	1	8672	EIF4G3	eukaryotic translation initiation factor 4 gamma, 3
499305234	turquoise	1	1889	ECE1	endothelin converting enzyme 1
499305239	grey	1	343381	NBPF2P	neuroblastoma breakpoint family, member 2, pseudogene
499305247	grey60	1	5909	RAP1GAP	RAP1 GTPase activating protein
499305248	blue	1	84196	USP48	ubiquitin specific peptidase 48
499305258	blue	1	998	CDC42	cell division cycle 42
499305269	greenyellow	1	712	C1QA	complement component 1, q subcomponent, A chain
499305270	greenyellow	1	714	C1QC	complement component 1, q subcomponent, C chain
499305271	greenyellow	1	713	C1QB	complement component 1, q subcomponent, B chain
499305278	blue	1	23028	KDM1A	lysine (K)-specific demethylase 1A
499305281	salmon	1	7798	LUZP1	leucine zipper protein 1
499305285	blue	1	10236	HNRNPR	heterogeneous nuclear ribonucleoprotein R
499305294	grey	1	3399	ID3	inhibitor of DNA binding 3, dominant negative helix-loop-helix protein
499305297	blue	1	6135	RPL11	ribosomal protein L11
499305300	turquoise	1	57095	PITHD1	PITH (C-terminal proteasome-interacting domain of thioredoxin-like) domain containing 1
499305311	brown	1	55629	PNRC2	proline-rich nuclear receptor coactivator 2
499305312	brown	1	10772	SRSF10	serine/arginine-rich splicing factor 10
499305314	lightyellow	1	127295	RPL36P5	ribosomal protein L36 pseudogene 5
499305321	lightyellow	1	163702	IFNLR1	interferon, lambda receptor 1
499305326	yellow	1	57185	NIPAL3	NIPA-like domain containing 3
499305332	pink	1	10250	SRRM1	serine/arginine repetitive matrix 1
499305333	yellow	1	25932	CLIC4	chloride intracellular channel 4
499305342	blue	1	25949	SYF2	SYF2 pre-mRNA-splicing factor
499305343	black	1	57035	RSRP1	arginine/serine-rich protein 1
499305348	grey	1	101928189	LOC101928189	uncharacterized LOC101928189
499305349	blue	1	23585	TMEM50A	transmembrane protein 50A
499305352	turquoise	1	55219	TMEM57	transmembrane protein 57
499305354	turquoise	1	57134	MAN1C1	mannosidase, alpha, class 1C, member 1
499305357	turquoise	1	56181	MTFR1L	mitochondrial fission regulator 1-like
499305361	blue	1	3925	STMN1	stathmin 1
499305384	red	1	83442	SH3BGRL3	SH3 domain binding glutamate-rich protein like 3
499305394	pink	1	3151	HMGN2	high mobility group nucleosomal binding domain 2
499305406	brown	1	10726	NUDC	nudC nuclear distribution protein
499305412	turquoise	1	388610	TRNP1	TMF1-regulated nuclear protein 1
499305423	pink	1	23038	WDTC1	WD and tetratricopeptide repeats 1
499305424	black	1	84065	TMEM222	transmembrane protein 222
499305432	yellow	1	10163	WASF2	WAS protein family, member 2
499305437	grey	1	2537	IFI6	interferon, alpha-inducible protein 6
499305441	blue	1	23673	STX12	syntaxin 12
499305443	blue	1	5511	PPP1R8	protein phosphatase 1, regulatory subunit 8
499305447	blue	1	6118	RPA2	replication protein A2, 32kDa
499305455	blue	1	22826	DNAJC8	DnaJ (Hsp40) homolog, subfamily C, member 8
499305456	blue	1	93974	ATPIF1	ATPase inhibitory factor 1
499305464	lightcyan	1	6080	SNORA73A	small nucleolar RNA, H/ACA box 73A
499305465	lightcyan	1	26768	SNORA73B	small nucleolar RNA, H/ACA box 73B
499305476	grey	1	26824	RNU11	RNA, U11 small nuclear
499305478	lightyellow	1	105376911	LOC105376911	putative uncharacterized protein encoded by LINC00269
499305479	turquoise	1	51441	YTHDF2	YTH N(6)-methyladenosine RNA binding protein 2
499305482	salmon	1	2035	EPB41	erythrocyte membrane protein band 4.1
499305486	purple	1	6429	SRSF4	serine/arginine-rich splicing factor 4
499305496	greenyellow	1	7805	LAPTM5	lysosomal protein transmembrane 5
499305503	green	1	9672	SDC3	syndecan 3
499305504	brown	1	9698	PUM1	pumilio RNA-binding family member 1
499305512	blue	1	51538	ZCCHC17	zinc finger, CCHC domain containing 17
499305513	turquoise	1	2170	FABP3	fatty acid binding protein 3, muscle and heart
499305525	turquoise	1	553115	PEF1	penta-EF-hand domain containing 1
499305527	yellow	1	1307	COL16A1	collagen, type XVI, alpha 1
499305529	green	1	576	ADGRB2	brain-specific angiogenesis inhibitor 2
499305532	yellow	1	8073	PTP4A2	protein tyrosine phosphatase type IVA, member 2
499305533	blue	1	10657	KHDRBS1	KH domain containing, RNA binding, signal transduction associated 1
499305536	brown	1	23633	KPNA6	karyopherin alpha 6 (importin alpha 7)
499305537	grey	1	200081	TXLNA	taxilin alpha
499305542	blue	1	8668	EIF3I	eukaryotic translation initiation factor 3, subunit I
499305547	yellow	1	65108	MARCKSL1	MARCKS-like 1
499305551	turquoise	1	55108	BSDC1	BSD domain containing 1
499305558	blue	1	339487	ZBTB8OS	zinc finger and BTB domain containing 8 opposite strand
499305559	turquoise	1	5928	RBBP4	retinoblastoma binding protein 4
499305561	pink	1	57648	KIAA1522	KIAA1522
499305562	turquoise	1	8565	YARS	tyrosyl-tRNA synthetase
499305563	yellow	1	64766	S100PBP	S100P binding protein
499305566	green	1	3208	HPCA	hippocalcin
499305574	blue	1	204	AK2	adenylate kinase 2
499305581	tan	1	1912	PHC2	polyhomeotic homolog 2 (Drosophila)
499305606	blue	1	113444	SMIM12	small integral membrane protein 12
499305607	pink	1	58512	DLGAP3	discs, large (Drosophila) homolog-associated protein 3
499305611	purple	1	100419477	LOC100419477	ribosomal protein L12 pseudogene
499305614	grey	1	6421	SFPQ	splicing factor proline/glutamine-rich
499305615	turquoise	1	9202	ZMYM4	zinc finger, MYM-type 4
499305618	blue	1	79932	KIAA0319L	KIAA0319-like
499305620	green	1	23154	NCDN	neurochondrin
499305623	blue	1	5690	PSMB2	proteasome (prosome, macropain) subunit, beta type, 2
499305625	turquoise	1	127703	C1orf216	chromosome 1 open reading frame 216
499305628	grey	1	26523	AGO1	argonaute RISC catalytic component 1
499305629	cyan	1	192669	AGO3	argonaute RISC catalytic component 3
499305635	turquoise	1	27095	TRAPPC3	trafficking protein particle complex 3
499305636	green	1	55700	MAP7D1	MAP7 domain containing 1
499305637	blue	1	9967	THRAP3	thyroid hormone receptor associated protein 3
499305643	turquoise	1	64960	MRPS15	mitochondrial ribosomal protein S15
499305654	turquoise	1	64769	MEAF6	MYST/Esa1-associated factor 6
499305665	brown	1	284656	EPHA10	EPH receptor A10
499305671	grey	1	127687	C1orf122	chromosome 1 open reading frame 122
499305677	blue	1	10946	SF3A3	splicing factor 3a, subunit 3, 60kDa
499305679	blue	1	51118	UTP11L	UTP11-like, U3 small nucleolar ribonucleoprotein (yeast)
499305702	turquoise	1	79647	AKIRIN1	akirin 1
499305703	blue	1	4725	NDUFS5	NADH dehydrogenase (ubiquinone) Fe-S protein 5, 15kDa (NADH-coenzyme Q reductase)
499305704	tan	1	23499	MACF1	microtubule-actin crosslinking factor 1
499305706	grey	1	100292290	HSPE1P8	heat shock 10kDa protein 1 pseudogene 8
499305713	blue	1	8761	PABPC4	poly(A) binding protein, cytoplasmic 4 (inducible form)
499305719	midnightblue	1	51440	HPCAL4	hippocalcin like 4
499305721	blue	1	10450	PPIE	peptidylprolyl isomerase E (cyclophilin E)
499305736	blue	1	10487	CAP1	CAP, adenylate cyclase-associated protein 1 (yeast)
499305737	blue	1	5538	PPT1	palmitoyl-protein thioesterase 1
499305740	turquoise	1	6018	RLF	rearranged L-myc fusion
499305742	brown	1	10269	ZMPSTE24	zinc metallopeptidase STE24
499305745	turquoise	1	64744	SMAP2	small ArfGAP2
499305754	salmon	1	9783	RIMS3	regulating synaptic membrane exocytosis 3
499305758	turquoise	1	4802	NFYC	nuclear transcription factor Y, gamma
499305785	turquoise	1	22887	FOXJ3	forkhead box J3
499305787	turquoise	1	284716	RIMKLA	ribosomal modification protein rimK-like family member A
499305794	blue	1	10465	PPIH	peptidylprolyl isomerase H (cyclophilin H)
499305796	blue	1	4904	YBX1	Y box binding protein 1
499305810	greenyellow	1	6513	SLC2A1	solute carrier family 2 (facilitated glucose transporter), member 1
499305814	blue	1	10969	EBNA1BP2	EBNA1 binding protein 2
499305826	yellow	1	64834	ELOVL1	ELOVL fatty acid elongase 1
499305828	turquoise	1	112950	MED8	mediator complex subunit 8
499305832	grey60	1	5792	PTPRF	protein tyrosine phosphatase, receptor type, F
499305833	turquoise	1	9682	KDM4A	lysine (K)-specific demethylase 4A
499305842	yellow	1	9670	IPO13	importin 13
499305844	red	1	533	ATP6V0B	ATPase, H+ transporting, lysosomal 21kDa, V0 subunit b
499305845	green	1	8704	B4GALT2	UDP-Gal:betaGlcNAc beta 1,4- galactosyltransferase, polypeptide 2
499305855	red	1	55929	DMAP1	DNA methyltransferase 1 associated protein 1
499305856	red	1	79033	ERI3	ERI1 exoribonuclease family member 3
499305858	turquoise	1	55182	RNF220	ring finger protein 220
499305866	blue	1	6202	RPS8	ribosomal protein S8
499305878	blue	1	8891	EIF2B3	eukaryotic translation initiation factor 2B, subunit 3 gamma, 58kDa
499305884	blue	1	7389	UROD	uroporphyrinogen decarboxylase
499305896	blue	1	5052	PRDX1	peroxiredoxin 1
499305897	lightyellow	1	100128639	HMGB1P48	high mobility group box 1 pseudogene 48
499305898	blue	1	10327	AKR1A1	aldo-keto reductase family 1, member A1 (aldehyde reductase)
499305899	yellow	1	4678	NASP	nuclear autoantigenic sperm protein (histone-binding)
499305901	brown	1	60313	GPBP1L1	GC-rich promoter binding protein 1-like 1
499305911	turquoise	1	8503	PIK3R3	phosphoinositide-3-kinase, regulatory subunit 3 (gamma)
499305915	blue	1	55624	POMGNT1	protein O-linked mannose N-acetylglucosaminyltransferase 1 (beta 1,2-)
499305918	red	1	10489	LRRC41	leucine rich repeat containing 41
499305919	turquoise	1	7388	UQCRH	ubiquinol-cytochrome c reductase hinge protein
499305928	grey	1	8569	MKNK1	MAP kinase interacting serine/threonine kinase 1
499305931	turquoise	1	64756	ATPAF1	ATP synthase mitochondrial F1 complex assembly factor 1
499305934	yellow	1	9813	EFCAB14	EF-hand calcium binding domain 14
499305943	purple	1	100422288	LOC100422288	cytochrome P450, family 4, subfamily A, polypeptide 11 pseudogene
499305954	turquoise	1	51727	CMPK1	cytidine monophosphate (UMP-CMP) kinase 1, cytosolic
499305973	turquoise	1	84871	AGBL4	ATP/GTP binding protein-like 4
499305982	brown	1	1996	ELAVL4	ELAV like neuron-specific RNA binding protein 4
499305993	blue	1	11124	FAF1	Fas (TNFRSF6) associated factor 1
499306003	turquoise	1	26994	RNF11	ring finger protein 11
499306008	turquoise	1	2060	EPS15	epidermal growth factor receptor pathway substrate 15
499306013	pink	1	114883	OSBPL9	oxysterol binding protein-like 9
499306017	blue	1	4898	NRD1	nardilysin (N-arginine dibasic convertase)
499306023	blue	1	51060	TXNDC12	thioredoxin domain containing 12 (endoplasmic reticulum)
499306026	blue	1	91408	BTF3L4	basic transcription factor 3-like 4
499306027	turquoise	1	9372	ZFYVE9	zinc finger, FYVE domain containing 9
499306037	green	1	84950	PRPF38A	pre-mRNA processing factor 38A
499306038	green	1	23318	ZCCHC11	zinc finger, CCHC domain containing 11
499306046	turquoise	1	79699	ZYG11B	zyg-11 family member B, cell cycle regulator
499306049	black	1	55268	ECHDC2	enoyl CoA hydratase domain containing 2
499306051	blue	1	6342	SCP2	sterol carrier protein 2
499306064	blue	1	54987	C1orf123	chromosome 1 open reading frame 123
499306067	blue	1	7804	LRP8	low density lipoprotein receptor-related protein 8, apolipoprotein e receptor
499306086	blue	1	51668	HSPB11	heat shock protein family B (small), member 11
499306090	blue	1	9528	TMEM59	transmembrane protein 59
499306096	blue	1	51253	MRPL37	mitochondrial ribosomal protein L37
499306097	green	1	23648	SSBP3	single stranded DNA binding protein 3
499306111	brown	1	1718	DHCR24	24-dehydrocholesterol reductase
499306116	blue	1	23358	USP24	ubiquitin specific peptidase 24
499306132	magenta	1	8613	PPAP2B	phosphatidic acid phosphatase type 2B
499306151	cyan	1	115209	OMA1	OMA1 zinc metallopeptidase
499306154	blue	1	114803	MYSM1	Myb-like, SWIRM and MPN domains 1
499306157	black	1	3725	JUN	jun proto-oncogene
499306173	turquoise	1	51361	HOOK1	hook microtubule-tethering protein 1
499306174	yellow	1	1573	CYP2J2	cytochrome P450, family 2, subfamily J, polypeptide 2
499306185	turquoise	1	4774	NFIA	nuclear factor I/A
499306191	blue	1	83941	TM2D1	TM2 domain containing 1
499306200	blue	1	7398	USP1	ubiquitin specific peptidase 1
499306201	magenta	1	85440	DOCK7	dedicator of cytokinesis 7
499306204	yellow	1	84938	ATG4C	autophagy related 4C, cysteine peptidase
499306216	turquoise	1	84455	EFCAB7	EF-hand calcium binding domain 7
499306218	magenta	1	5236	PGM1	phosphoglucomutase 1
499306224	purple	1	101927034	ROR1-AS1	ROR1 antisense RNA 1
499306232	turquoise	1	3716	JAK1	Janus kinase 1
499306241	green	1	205	AK4	adenylate kinase 4
499306243	turquoise	1	9829	DNAJC6	DnaJ (Hsp40) homolog, subfamily C, member 6
499306245	magenta	1	54741	LEPROT	leptin receptor overlapping transcript
499306248	pink	1	5142	PDE4B	phosphodiesterase 4B, cAMP-specific
499306251	turquoise	1	84251	SGIP1	SH3-domain GRB2-like (endophilin) interacting protein 1
499306257	brown	1	57708	MIER1	mesoderm induction early response 1, transcriptional regulator
499306265	turquoise	1	26135	SERBP1	SERPINE1 mRNA binding protein 1
499306269	tan	1	1647	GADD45A	growth arrest and DNA-damage-inducible, alpha
499306276	greenyellow	1	79971	WLS	wntless Wnt ligand secretion mediator
499306295	blue	1	57554	LRRC7	leucine rich repeat containing 7
499306300	blue	1	55631	LRRC40	leucine rich repeat containing 40
499306301	blue	1	9295	SRSF11	serine/arginine-rich splicing factor 11
499306302	blue	1	81573	ANKRD13C	ankyrin repeat domain 13C
499306314	turquoise	1	9406	ZRANB2	zinc finger, RAN-binding domain containing 2
499306318	turquoise	1	257194	NEGR1	neuronal growth regulator 1
499306339	turquoise	1	127254	ERICH3	glutamate-rich 3
499306342	brown	1	127253	TYW3	tRNA-yW synthesizing protein 3 homolog (S. cerevisiae)
499306348	blue	1	34	ACADM	acyl-CoA dehydrogenase, C-4 to C-12 straight chain
499306350	blue	1	5876	RABGGTB	Rab geranylgeranyltransferase, beta subunit
499306362	turquoise	1	81849	ST6GALNAC5	ST6 (alpha-N-acetyl-neuraminyl-2,3-beta-galactosyl-1,3)-N-acetylgalactosaminide alpha-2,6-sialyltransferase 5
499306364	turquoise	1	10026	PIGK	phosphatidylinositol glycan anchor biosynthesis, class K
499306368	midnightblue	1	26289	AK5	adenylate kinase 5
499306371	brown	1	26009	ZZZ3	zinc finger, ZZ-type containing 3
499306373	blue	1	23032	USP33	ubiquitin specific peptidase 33
499306375	blue	1	374986	FAM73A	family with sequence similarity 73, member A
499306381	black	1	8880	FUBP1	far upstream element (FUSE) binding protein 1
499306382	black	1	11080	DNAJB4	DnaJ (Hsp40) homolog, subfamily B, member 4
499306410	turquoise	1	23266	ADGRL2	latrophilin 2
499306426	yellow	1	79739	TTLL7	tubulin tyrosine ligase-like family member 7
499306428	brown	1	5567	PRKACB	protein kinase, cAMP-dependent, catalytic, beta
499306435	blue	1	2787	GNG5	guanine nucleotide binding protein (G protein), gamma 5
499306442	turquoise	1	117178	SSX2IP	synovial sarcoma, X breakpoint 2 interacting protein
499306454	magenta	1	23576	DDAH1	dimethylarginine dimethylaminohydrolase 1
499306463	purple	1	57489	ODF2L	outer dense fiber of sperm tails 2-like
499306476	greenyellow	1	51100	SH3GLB1	SH3-domain GRB2-like endophilin B1
499306479	blue	1	9403	2017-09-15	15 kDa selenoprotein
499306480	turquoise	1	9653	HS2ST1	heparan sulfate 2-O-sulfotransferase 1
499306486	turquoise	1	8543	LMO4	LIM domain only 4
499306499	yellow	1	5586	PKN2	protein kinase N2
499306501	turquoise	1	2959	GTF2B	general transcription factor IIB
499306522	turquoise	1	23507	LRRC8B	leucine rich repeat containing 8 family, member B
499306529	yellow	1	55144	LRRC8D	leucine rich repeat containing 8 family, member D
499306533	red	1	284695	ZNF326	zinc finger protein 326
499306544	yellow	1	84146	ZNF644	zinc finger protein 644
499306562	turquoise	1	23285	KIAA1107	KIAA1107
499306568	turquoise	1	79871	RPAP2	RNA polymerase II associated protein 2
499306570	blue	1	7813	EVI5	ecotropic viral integration site 5
499306574	blue	1	6125	RPL5	ribosomal protein L5
499306575	turquoise	1	388650	FAM69A	family with sequence similarity 69, member A
499306579	blue	1	22823	MTF2	metal response element binding transcription factor 2
499306580	black	1	50999	TMED5	transmembrane emp24 protein transport domain containing 5
499306585	brown	1	1810	DR1	down-regulator of transcription 1, TBP-binding (negative cofactor 2)
499306587	midnightblue	1	54874	FNBP1L	formin binding protein 1-like
499306594	turquoise	1	30836	DNTTIP2	deoxynucleotidyltransferase, terminal, interacting protein 2
499306604	pink	1	5825	ABCD3	ATP-binding cassette, sub-family D (ALD), member 3
499306605	tan	1	2152	F3	coagulation factor III (thromboplastin, tissue factor)
499306613	tan	1	1266	CNN3	calponin 3, acidic
499306619	brown	1	148534	TMEM56	transmembrane protein 56
499306621	purple	1	101928118	LOC101928118	uncharacterized LOC101928118
499306626	purple	1	440594	FLJ31662	uncharacterized LOC440594
499306627	brown	1	100996635	LOC100996635	uncharacterized LOC100996635
499306644	blue	1	58155	PTBP2	polypyrimidine tract binding protein 2
499306645	yellow	1	1806	DPYD	dihydropyrimidine dehydrogenase
499306664	midnightblue	1	9890	LPPR4	lipid phosphate phosphatase-related protein type 4
499306671	blue	1	178	AGL	amylo-alpha-1, 6-glucosidase, 4-alpha-glucanotransferase
499306674	blue	1	64645	HIAT1	hippocampus abundant transcript 1
499306678	blue	1	1629	DBT	dihydrolipoamide branched chain transacylase E2
499306681	blue	1	8634	RTCA	RNA 3''-terminal phosphate cyclase
499306691	turquoise	1	2135	EXTL2	exostosin-like glycosyltransferase 2
499306698	magenta	1	1901	S1PR1	sphingosine-1-phosphate receptor 1
499306705	turquoise	1	118427	OLFM3	olfactomedin 3
499306713	pink	1	55599	RNPC3	RNA-binding region (RNP1, RRM) containing 3
499306714	black	1	280	AMY2B	amylase, alpha 2B (pancreatic)
499306759	midnightblue	1	284611	FAM102B	family with sequence similarity 102, member B
499306762	cyan	1	55119	PRPF38B	pre-mRNA processing factor 38B
499306764	yellow	1	6814	STXBP3	syntaxin binding protein 3
499306769	yellow	1	29899	GPSM2	G-protein signaling modulator 2
499306770	yellow	1	23155	CLCC1	chloride channel CLIC-like 1
499306771	turquoise	1	22911	WDR47	WD repeat domain 47
499306775	turquoise	1	6884	TAF13	TAF13 RNA polymerase II, TATA box binding protein (TBP)-associated factor, 18kDa
499306777	turquoise	1	56900	TMEM167B	transmembrane protein 167B
499306779	red	1	677766	SCARNA2	small Cajal body-specific RNA 2
499306783	blue	1	6301	SARS	seryl-tRNA synthetase
499306784	green	1	1952	CELSR2	cadherin, EGF LAG seven-pass G-type receptor 2
499306785	yellow	1	84722	PSRC1	proline/serine-rich coiled-coil 1
499306787	cyan	1	6272	SORT1	sortilin 1
499306788	blue	1	5686	PSMA5	proteasome (prosome, macropain) subunit, alpha type, 5
499306792	turquoise	1	57463	AMIGO1	adhesion molecule with Ig-like domain 1
499306796	green	1	2773	GNAI3	guanine nucleotide binding protein (G protein), alpha inhibiting activity polypeptide 3
499306800	red	1	271	AMPD2	adenosine monophosphate deaminase 2
499306802	grey	1	2948	GSTM4	glutathione S-transferase mu 4
499306803	magenta	1	2946	GSTM2	glutathione S-transferase mu 2 (muscle)
499306804	greenyellow	1	2944	GSTM1	glutathione S-transferase mu 1
499306805	magenta	1	2949	GSTM5	glutathione S-transferase mu 5
499306807	magenta	1	2947	GSTM3	glutathione S-transferase mu 3 (brain)
499306811	greenyellow	1	10768	AHCYL1	adenosylhomocysteinase-like 1
499306812	turquoise	1	85369	STRIP1	striatin interacting protein 1
499306818	green	1	388662	SLC6A17	solute carrier family 6 (neutral amino acid transporter), member 17
499306825	blue	1	10542	LAMTOR5	late endosomal/lysosomal adaptor, MAPK and MTOR activator 5
499306834	salmon	1	3737	KCNA2	potassium channel, voltage gated shaker related subfamily A, member 2
499306835	brown	1	3738	KCNA3	potassium voltage-gated channel, shaker-related subfamily, member 3
499306839	greenyellow	1	963	CD53	CD53 molecule
499306845	brown	1	10390	CEPT1	choline/ethanolamine phosphotransferase 1
499306858	blue	1	515	ATP5F1	ATP synthase, H+ transporting, mitochondrial Fo complex, subunit B1
499306863	cyan	1	5906	RAP1A	RAP1A, member of RAS oncogene family
499306865	pink	1	55924	FAM212B	family with sequence similarity 212, member B
499306869	green	1	3752	KCND3	potassium channel, voltage gated Shal related subfamily D, member 3
499306883	blue	1	829	CAPZA1	capping protein (actin filament) muscle Z-line, alpha 1
499306887	greenyellow	1	389	RHOC	ras homolog family member C
499306896	grey	1	6566	SLC16A1	solute carrier family 16 (monocarboxylate transporter), member 1
499306906	turquoise	1	260425	MAGI3	membrane associated guanylate kinase, WW and PDZ domain containing 3
499306909	turquoise	1	10745	PHTF1	putative homeodomain transcription factor 1
499306918	brown	1	204851	HIPK1	homeodomain interacting protein kinase 1
499306924	blue	1	51592	TRIM33	tripartite motif containing 33
499306930	blue	1	10286	BCAS2	breast carcinoma amplified sequence 2
499306935	blue	1	7812	CSDE1	cold shock domain containing E1, RNA-binding
499306956	yellow	1	55356	SLC22A15	solute carrier family 22, member 15
499306961	salmon	1	476	ATP1A1	ATPase, Na+/K+ transporting, alpha 1 polypeptide
499306991	blue	1	10905	MAN1A2	mannosidase, alpha, class 1A, member 2
499307000	turquoise	1	54834	GDAP2	ganglioside induced differentiation associated protein 2
499307012	purple	1	104472716	WARS2-IT1	WARS2 intronic transcript 1 (non-protein coding)
499307033	black	1	644242	LINC00622	long intergenic non-protein coding RNA 622
499307037	yellow	1	26227	PHGDH	phosphoglycerate dehydrogenase
499307046	grey	1	4853	NOTCH2	notch 2
499307050	turquoise	1	9554	SEC22B	SEC22 vesicle trafficking protein homolog B (S. cerevisiae) (gene/pseudogene)
499307052	grey	1	105378941	LOC105378941	uncharacterized LOC105378941
499307058	grey	1	100996724	LOC100996724	phosphodiesterase 4D interacting protein-like
499307063	grey	1	101060684	NBPF26	neuroblastoma breakpoint family, member 26
499307081	cyan	1	653464	SRGAP2C	SLIT-ROBO Rho GTPase activating protein 2C
499307100	lightcyan	1	26863	RNVU1-18	RNA, variant U1 small nuclear 18
499307122	yellow	1	100996732	LOC100996732	uncharacterized LOC100996732
499307145	turquoise	1	647135	SRGAP2B	SLIT-ROBO Rho GTPase activating protein 2B
499307150	brown	1	100996741	LOC100996741	uncharacterized LOC100996741
499307163	grey	1	105371324	LOC105371324	uncharacterized LOC105371324
499307164	black	1	105371312	LOC105371312	uncharacterized LOC105371312
499307169	turquoise	1	653519	GPR89A	G protein-coupled receptor 89A
499307172	blue	1	27246	RNF115	ring finger protein 115
499307179	turquoise	1	8799	PEX11B	peroxisomal biogenesis factor 11 beta
499307181	blue	1	9939	RBM8A	RNA binding motif protein 8A
499307183	turquoise	1	128077	LIX1L	Lix1 homolog (chicken) like
499307186	magenta	1	10628	TXNIP	thioredoxin interacting protein
499307204	grey	1	149013	NBPF12	neuroblastoma breakpoint family, member 12
499307214	brown	1	5565	PRKAB2	protein kinase, AMP-activated, beta 2 non-catalytic subunit
499307219	pink	1	9557	CHD1L	chromodomain helicase DNA binding protein 1-like
499307233	black	1	51463	GPR89B	G protein-coupled receptor 89B
499307237	grey	1	26864	RNVU1-7	RNA, variant U1 small nuclear 7
499307263	midnightblue	1	100996763	LOC100996763	notch homolog 2 N-terminal-like protein
499307268	brown	1	9659	PDE4DIP	phosphodiesterase 4D interacting protein
499307269	grey	1	101929787	LOC101929787	uncharacterized LOC101929787
499307271	blue	1	105371220	LOC105371220	uncharacterized LOC105371220
499307280	turquoise	1	653513	LOC653513	phosphodiesterase 4D interacting protein pseudogene
499307289	brown	1	105371420	LOC105371420	uncharacterized LOC105371420
499307297	grey	1	440689	HIST2H2BF	histone cluster 2, H2bf
499307299	tan	1	2209	FCGR1A	Fc fragment of IgG, high affinity Ia, receptor (CD64)
499307302	pink	1	8370	HIST2H4A	histone cluster 2, H4a
499307305	grey	1	8337	HIST2H2AA3	histone cluster 2, H2aa3
499307308	grey	1	723790	HIST2H2AA4	histone cluster 2, H2aa4
499307311	pink	1	554313	HIST2H4B	histone cluster 2, H4b
499307312	yellow	1	8349	HIST2H2BE	histone cluster 2, H2be
499307313	brown	1	8338	HIST2H2AC	histone cluster 2, H2ac
499307314	blue	1	317772	HIST2H2AB	histone cluster 2, H2ab
499307316	turquoise	1	9900	SV2A	synaptic vesicle glycoprotein 2A
499307319	yellow	1	56957	OTUD7B	OTU deubiquitinase 7B
499307324	blue	1	11311	VPS45	vacuolar protein sorting 45 homolog (S. cerevisiae)
499307325	brown	1	51177	PLEKHO1	pleckstrin homology domain containing, family O member 1
499307327	pink	1	81611	ANP32E	acidic (leucine-rich) nuclear phosphoprotein 32 family, member E
499307329	pink	1	51107	APH1A	APH1A gamma secretase subunit
499307333	blue	1	54460	MRPS21	mitochondrial ribosomal protein S21
499307334	green	1	9129	PRPF3	pre-mRNA processing factor 3
499307335	grey	1	23248	RPRD2	regulation of nuclear pre-mRNA domain containing 2
499307336	blue	1	80222	TARS2	threonyl-tRNA synthetase 2, mitochondrial (putative)
499307347	tan	1	4170	MCL1	myeloid cell leukemia 1
499307348	turquoise	1	2029	ENSA	endosulfine alpha
499307361	yellow	1	29956	CERS2	ceramide synthase 2
499307368	tan	1	56882	CDC42SE1	CDC42 small effector 1
499307369	turquoise	1	10962	MLLT11	myeloid/lymphoid or mixed-lineage leukemia (trithorax homolog, Drosophila); translocated to, 11
499307375	brown	1	79005	SCNM1	sodium channel modifier 1
499307377	blue	1	6944	VPS72	vacuolar protein sorting 72 homolog (S. cerevisiae)
499307378	blue	1	8394	PIP5K1A	phosphatidylinositol-4-phosphate 5-kinase, type I, alpha
499307379	blue	1	5710	PSMD4	proteasome (prosome, macropain) 26S subunit, non-ATPase, 4
499307383	blue	1	5298	PI4KB	phosphatidylinositol 4-kinase, catalytic, beta
499307384	blue	1	5993	RFX5	regulatory factor X, 5 (influences HLA class II expression)
499307386	magenta	1	8991	SELENBP1	selenium binding protein 1
499307387	blue	1	5692	PSMB4	proteasome (prosome, macropain) subunit, beta type, 4
499307388	blue	1	23126	POGZ	pogo transposable element with ZNF domain
499307394	brown	1	81609	SNX27	sorting nexin family member 27
499307480	tan	1	6280	S100A9	S100 calcium binding protein A9
499307483	tan	1	6279	S100A8	S100 calcium binding protein A8
499307489	purple	1	6277	S100A6	S100 calcium binding protein A6
499307495	greenyellow	1	140576	S100A16	S100 calcium binding protein A16
499307497	magenta	1	6284	S100A13	S100 calcium binding protein A13
499307498	magenta	1	6271	S100A1	S100 calcium binding protein A1
499307499	blue	1	26097	CHTOP	chromatin target of PRMT1
499307500	blue	1	23557	SNAPIN	SNAP-associated protein
499307501	blue	1	3608	ILF2	interleukin enhancer binding factor 2
499307505	grey	1	65123	INTS3	integrator complex subunit 3
499307509	green	1	57459	GATAD2B	GATA zinc finger domain containing 2B
499307512	green	1	9909	DENND4B	DENN/MADD domain containing 4B
499307517	brown	1	10899	JTB	jumping translocation breakpoint
499307519	blue	1	6232	RPS27	ribosomal protein S27
499307524	blue	1	7170	TPM3	tropomyosin 3
499307527	brown	1	25912	C1orf43	chromosome 1 open reading frame 43
499307528	black	1	9898	UBAP2L	ubiquitin associated protein 2-like
499307529	blue	1	10456	HAX1	HCLS1 associated protein X-1
499307531	yellow	1	57198	ATP8B2	ATPase, aminophospholipid transporter, class I, type 8B, member 2
499307540	turquoise	1	55585	UBE2Q1	ubiquitin-conjugating enzyme E2Q family member 1
499307543	turquoise	1	103	ADAR	adenosine deaminase, RNA-specific
499307546	blue	1	10654	PMVK	phosphomevalonate kinase
499307547	magenta	1	57326	PBXIP1	pre-B-cell leukemia homeobox interacting protein 1
499307566	grey	1	200185	KRTCAP2	keratinocyte associated protein 2
499307575	black	1	2629	GBA	glucosidase, beta, acid
499307581	blue	1	2224	FDPS	farnesyl diphosphate synthase
499307584	pink	1	23623	RUSC1	RUN and SH3 domain containing 1
499307585	brown	1	55870	ASH1L	ash1 (absent, small, or homeotic)-like (Drosophila)
499307596	grey	1	55249	YY1AP1	YY1 associated protein 1
499307597	blue	1	7818	DAP3	death associated protein 3
499307600	blue	1	54856	GON4L	gon-4-like (C. elegans)
499307602	blue	1	23208	SYT11	synaptotagmin XI
499307604	turquoise	1	22889	KIAA0907	KIAA0907
499307608	yellow	1	9181	ARHGEF2	Rho/Rac guanine nucleotide exchange factor (GEF) 2
499307611	blue	1	6746	SSR2	signal sequence receptor, beta (translocon-associated protein beta)
499307612	brown	1	56893	UBQLN4	ubiquilin 4
499307613	red	1	28956	LAMTOR2	late endosomal/lysosomal adaptor, MAPK and MTOR activator 2
499307618	turquoise	1	9673	SLC25A44	solute carrier family 25, member 44
499307622	yellow	1	79957	PAQR6	progestin and adipoQ receptor family member VI
499307623	black	1	23381	SMG5	SMG5 nonsense mediated mRNA decay factor
499307627	black	1	7203	CCT3	chaperonin containing TCP1, subunit 3 (gamma)
499307630	magenta	1	10485	C1orf61	chromosome 1 open reading frame 61
499307632	green	1	4209	MEF2D	myocyte enhancer factor 2D
499307636	blue	1	128240	APOA1BP	apolipoprotein A-I binding protein
499307639	yellow	1	60484	HAPLN2	hyaluronan and proteoglycan link protein 2
499307640	turquoise	1	63827	BCAN	brevican
499307645	turquoise	1	81875	ISG20L2	interferon stimulated exonuclease gene 20kDa-like 2
499307647	blue	1	79590	MRPL24	mitochondrial ribosomal protein L24
499307648	purple	1	3068	HDGF	hepatoma-derived growth factor
499307655	green	1	9826	ARHGEF11	Rho guanine nucleotide exchange factor (GEF) 11
499307719	tan	1	3428	IFI16	interferon, gamma-inducible protein 16
499307723	lightgreen	1	57863	CADM3	cell adhesion molecule 3
499307756	tan	1	8407	TAGLN2	transgelin 2
499307763	grey	1	3766	KCNJ10	potassium channel, inwardly rectifying subfamily J, member 10
499307765	brown	1	3765	KCNJ9	potassium channel, inwardly rectifying subfamily J, member 9
499307766	red	1	93185	IGSF8	immunoglobulin superfamily, member 8
499307767	brown	1	477	ATP1A2	ATPase, Na+/K+ transporting, alpha 2 polypeptide
499307771	midnightblue	1	8682	PEA15	phosphoprotein enriched in astrocytes 15
499307772	blue	1	50717	DCAF8	DDB1 and CUL4 associated factor 8
499307774	blue	1	5824	PEX19	peroxisomal biogenesis factor 19
499307776	turquoise	1	1314	COPA	coatomer protein complex, subunit alpha
499307778	yellow	1	23385	NCSTN	nicastrin
499307800	blue	1	7391	USF1	upstream transcription factor 1
499307805	blue	1	5202	PFDN2	prefoldin subunit 2
499307806	blue	1	4817	NIT1	nitrilase 1
499307808	turquoise	1	51506	UFC1	ubiquitin-fold modifier conjugating enzyme 1
499307813	turquoise	1	4720	NDUFS2	NADH dehydrogenase (ubiquinone) Fe-S protein 2, 49kDa (NADH-coenzyme Q reductase)
499307814	greenyellow	1	2207	FCER1G	Fc fragment of IgE, high affinity I, receptor for; gamma polypeptide
499307816	turquoise	1	84134	TOMM40L	translocase of outer mitochondrial membrane 40 homolog (yeast)-like
499307819	turquoise	1	654790	PCP4L1	Purkinje cell protein 4 like 1
499307822	turquoise	1	6391	SDHC	succinate dehydrogenase complex, subunit C, integral membrane protein, 15kDa
499307832	greenyellow	1	2214	FCGR3A	Fc fragment of IgG, low affinity IIIa, receptor (CD16a)
499307843	blue	1	22926	ATF6	activating transcription factor 6
499307858	brown	1	127933	UHMK1	U2AF homology motif (UHM) kinase 1
499307862	turquoise	1	6675	UAP1	UDP-N-acetylglucosamine pyrophosphorylase 1
499307867	turquoise	1	5999	RGS4	regulator of G-protein signaling 4
499307868	blue	1	8490	RGS5	regulator of G-protein signaling 5
499307880	turquoise	1	5087	PBX1	pre-B-cell leukemia homeobox 1
499307895	blue	1	4259	MGST3	microsomal glutathione S-transferase 3
499307896	magenta	1	223	ALDH9A1	aldehyde dehydrogenase 9 family, member A1
499307901	turquoise	1	54499	TMCO1	transmembrane and coiled-coil domains 1
499307919	purple	1	100337590	FMO11P	flavin containing monooxygenase 11, pseudogene
499307921	brown	1	57645	POGK	pogo transposable element with KRAB domain
499307926	brown	1	387597	ILDR2	immunoglobulin-like domain containing receptor 2
499307943	blue	1	8804	CREG1	cellular repressor of E1A-stimulated genes 1
499307949	turquoise	1	25874	MPC2	mitochondrial pyruvate carrier 2
499307950	turquoise	1	55827	DCAF6	DDB1 and CUL4 associated factor 6
499307952	pink	1	100329108	GCSHP5	glycine cleavage system protein H pseudogene 5
499307954	turquoise	1	261726	TIPRL	TOR signaling pathway regulator
499307978	turquoise	1	481	ATP1B1	ATPase, Na+/K+ transporting, beta 1 polypeptide
499307979	turquoise	1	29922	NME7	NME/NM23 family member 7
499307980	turquoise	1	8548	BLZF1	basic leucine zipper nuclear factor 1
499307993	turquoise	1	22920	KIFAP3	kinesin-associated protein 3
499308022	grey	1	23215	PRRC2C	proline-rich coiled-coil 2C
499308028	turquoise	1	8674	VAMP4	vesicle-associated membrane protein 4
499308036	turquoise	1	26052	DNM3	dynamin 3
499308061	magenta	1	9588	PRDX6	peroxiredoxin 6
499308071	blue	1	60674	GAS5	growth arrest-specific 5 (non-protein coding)
499308085	brown	1	149041	RC3H1	ring finger and CCCH-type domains 1
499308092	turquoise	1	9910	RABGAP1L	RAB GTPase activating protein 1-like
499308100	black	1	27101	CACYBP	calcyclin binding protein
499308101	blue	1	63931	MRPS14	mitochondrial ribosomal protein S14
499308105	brown	1	105371624	LOC105371624	uncharacterized LOC105371624
499308107	brown	1	7143	TNR	tenascin R
499308112	turquoise	1	64326	RFWD2	ring finger and WD repeat domain 2, E3 ubiquitin protein ligase
499308120	turquoise	1	460	ASTN1	astrotactin 1
499308122	turquoise	1	57795	BRINP2	bone morphogenetic protein/retinoic acid inducible neural-specific 2
499308132	turquoise	1	9462	RASAL2	RAS protein activator like 2
499308150	turquoise	1	9917	FAM20B	family with sequence similarity 20, member B
499308153	brown	1	27	ABL2	ABL proto-oncogene 2, non-receptor tyrosine kinase
499308171	black	1	163590	TOR1AIP2	torsin A interacting protein 2
499308172	yellow	1	26092	TOR1AIP1	torsin A interacting protein 1
499308174	yellow	1	9857	CEP350	centrosomal protein 350kDa
499308182	blue	1	84320	ACBD6	acyl-CoA binding domain containing 6
499308187	brown	1	9213	XPR1	xenotropic and polytropic retrovirus receptor 1
499308190	turquoise	1	10228	STX6	syntaxin 6
499308197	brown	1	777	CACNA1E	calcium channel, voltage-dependent, R type, alpha 1E subunit
499308206	magenta	1	2752	GLUL	glutamate-ammonia ligase
499308221	turquoise	1	1660	DHX9	DEAH (Asp-Glu-Ala-His) box helicase 9
499308229	turquoise	1	23057	NMNAT2	nicotinamide nucleotide adenylyltransferase 2
499308233	black	1	9887	SMG7	SMG7 nonsense mediated mRNA decay factor
499308237	blue	1	10092	ARPC5	actin related protein 2/3 complex, subunit 5, 16kDa
499308238	blue	1	23179	RGL1	ral guanine nucleotide dissociation stimulator-like 1
499308242	yellow	1	23127	COLGALT2	collagen beta(1-O)galactosyltransferase 2
499308243	blue	1	116461	TSEN15	TSEN15 tRNA splicing endonuclease subunit
499308246	turquoise	1	81563	C1orf21	chromosome 1 open reading frame 21
499308250	turquoise	1	80267	EDEM3	ER degradation enhancer, mannosidase alpha-like 3
499308265	black	1	10625	IVNS1ABP	influenza virus NS1A binding protein
499308274	blue	1	7175	TPR	translocated promoter region, nuclear basket protein
499308275	pink	1	54953	C1orf27	chromosome 1 open reading frame 27
499308287	purple	1	100967224	LOC100967224	neuroepithelial cell transforming 1 pseudogene
499308311	tan	1	5996	RGS1	regulator of G-protein signaling 1
499308317	black	1	5997	RGS2	regulator of G-protein signaling 2
499308324	blue	1	51377	UCHL5	ubiquitin carboxyl-terminal hydrolase L5
499308325	magenta	1	6738	TROVE2	TROVE domain family, member 2
499308326	turquoise	1	51022	GLRX2	glutaredoxin 2
499308327	cyan	1	79577	CDC73	cell division cycle 73
499308330	turquoise	1	8707	B3GALT2	UDP-Gal:betaGlcNAc beta 1,3-galactosyltransferase, polypeptide 2
499308342	greenyellow	1	3075	CFH	complement factor H
499308353	brown	1	360023	ZBTB41	zinc finger and BTB domain containing 41
499308364	yellow	1	140609	NEK7	NIMA-related kinase 7
499308389	cyan	1	23528	ZNF281	zinc finger protein 281
499308392	lightyellow	1	101929224	LOC101929224	uncharacterized LOC101929224
499308393	brown	1	23271	CAMSAP2	calmodulin regulated spectrin-associated protein family, member 2
499308398	pink	1	23046	KIF21B	kinesin family member 21B
499308402	blue	1	252839	TMEM9	transmembrane protein 9
499308411	yellow	1	23612	PHLDA3	pleckstrin homology-like domain, family A, member 3
499308412	yellow	1	1465	CSRP1	cysteine and glycine-rich protein 1
499308414	turquoise	1	89796	NAV1	neuron navigator 1
499308418	turquoise	1	55705	IPO9	importin 9
499308420	black	1	149345	SHISA4	shisa family member 4
499308422	turquoise	1	10440	TIMM17A	translocase of inner mitochondrial membrane 17 homolog A (yeast)
499308429	brown	1	9283	GPR37L1	G protein-coupled receptor 37 like 1
499308431	red	1	127829	ARL8A	ADP-ribosylation factor-like 8A
499308437	brown	1	4660	PPP1R12B	protein phosphatase 1, regulatory subunit 12B
499308441	salmon	1	127833	SYT2	synaptotagmin II
499308444	turquoise	1	10765	KDM5B	lysine (K)-specific demethylase 5B
499308452	midnightblue	1	59349	KLHL12	kelch-like family member 12
499308454	blue	1	51094	ADIPOR1	adiponectin receptor 1
499308455	blue	1	51706	CYB5R1	cytochrome b5 reductase 1
499308458	turquoise	1	92703	TMEM183A	transmembrane protein 183A
499308459	pink	1	8497	PPFIA4	protein tyrosine phosphatase, receptor type, f polypeptide (PTPRF), interacting protein (liprin), alpha 4
499308462	green	1	134	ADORA1	adenosine A1 receptor
499308464	tan	1	1116	CHI3L1	chitinase 3-like 1 (cartilage glycoprotein-39)
499308469	tan	1	7832	BTG2	BTG family, member 2
499308476	midnightblue	1	493	ATP2B4	ATPase, Ca++ transporting, plasma membrane 4
499308482	black	1	9877	ZC3H11A	zinc finger CCCH-type containing 11A
499308483	black	1	100381270	ZBED6	zinc finger, BED-type containing 6
499308499	pink	1	22874	PLEKHA6	pleckstrin homology domain containing, family A member 6
499308502	black	1	84919	PPP1R15B	protein phosphatase 1, regulatory subunit 15B
499308504	brown	1	4194	MDM4	MDM4, p53 regulator
499308514	yellow	1	23114	NFASC	neurofascin
499308516	yellow	1	6900	CNTN2	contactin 2 (axonal)
499308518	brown	1	5929	RBBP5	retinoblastoma binding protein 5
499308520	brown	1	25778	DSTYK	dual serine/threonine and tyrosine protein kinase
499308522	pink	1	9911	TMCC2	transmembrane and coiled-coil domain family 2
499308535	yellow	1	5129	CDK18	cyclin-dependent kinase 18
499308539	turquoise	1	148808	MFSD4	major facilitator superfamily domain containing 4
499308541	turquoise	1	100420878	LOC100420878	GABA(A) receptor-associated protein pseudogene
499308544	blue	1	64710	NUCKS1	nuclear casein kinase and cyclin-dependent kinase substrate 1
499308547	pink	1	254428	SLC41A1	solute carrier family 41 (magnesium transporter), member 1
499308549	grey	1	284581	LOC284581	uncharacterized LOC284581
499308562	brown	1	23380	SRGAP2	SLIT-ROBO Rho GTPase activating protein 2
499308587	blue	1	5208	PFKFB2	6-phosphofructo-2-kinase/fructose-2,6-biphosphatase 2
499308604	blue	1	4179	CD46	CD46 molecule, complement regulatory protein
499308605	black	1	100128537	C1orf132	chromosome 1 open reading frame 132
499308613	black	1	5362	PLXNA2	plexin A2
499308637	blue	1	57172	CAMK1G	calcium/calmodulin-dependent protein kinase IG
499308659	brown	1	255928	SYT14	synaptotagmin XIV
499308668	salmon	1	3756	KCNH1	potassium channel, voltage gated eag related subfamily H, member 1
499308674	blue	1	55758	RCOR3	REST corepressor 3
499308680	yellow	1	7779	SLC30A1	solute carrier family 30 (zinc transporter), member 1
499308686	turquoise	1	9926	LPGAT1	lysophosphatidylglycerol acyltransferase 1
499308694	green	1	5525	PPP2R5A	protein phosphatase 2, regulatory subunit B'', alpha
499308699	pink	1	29937	NENF	neudesin neurotrophic factor
499308710	black	1	128387	TATDN3	TatD DNase domain containing 3
499308717	brown	1	90806	ANGEL2	angel homolog 2 (Drosophila)
499308718	turquoise	1	26750	RPS6KC1	ribosomal protein S6 kinase, 52kDa, polypeptide 1
499308727	turquoise	1	56950	SMYD2	SET and MYND domain containing 2
499308744	tan	1	51133	KCTD3	potassium channel tetramerization domain containing 3
499308751	blue	1	55105	GPATCH2	G patch domain containing 2
499308762	greenyellow	1	7042	TGFB2	transforming growth factor, beta 2
499308768	pink	1	127018	LYPLAL1	lysophospholipase-like 1
499308776	turquoise	1	2058	EPRS	glutamyl-prolyl-tRNA synthetase
499308778	turquoise	1	55699	IARS2	isoleucyl-tRNA synthetase 2, mitochondrial
499308783	turquoise	1	25782	RAB3GAP2	RAB3 GTPase activating protein subunit 2 (non-catalytic)
499308795	turquoise	1	4139	MARK1	MAP/microtubule affinity-regulating kinase 1
499308797	midnightblue	1	79762	C1orf115	chromosome 1 open reading frame 115
499308828	turquoise	1	375056	MIA3	melanoma inhibitory activity family, member 3
499308829	yellow	1	64853	AIDA	axin interactor, dorsalization associated
499308830	green	1	148362	BROX	BRO1 domain and CAAX motif containing
499308837	turquoise	1	55061	SUSD4	sushi domain containing 4
499308844	grey	1	824	CAPN2	calpain 2, (m/II) large subunit
499308847	greenyellow	1	7159	TP53BP2	tumor protein p53 binding protein 2
499308853	green	1	101926980	LOC101926980	uncharacterized LOC101926980
499308857	brown	1	23219	FBXO28	F-box protein 28
499308859	blue	1	8560	DEGS1	delta(4)-desaturase, sphingolipid 1
499308864	turquoise	1	29097	CNIH4	cornichon family AMPA receptor auxiliary protein 4
499308865	brown	1	80232	WDR26	WD repeat domain 26
499308876	yellow	1	55740	ENAH	enabled homolog (Drosophila)
499308878	blue	1	6726	SRP9	signal recognition particle 9kDa
499308880	grey	1	2052	EPHX1	epoxide hydrolase 1, microsomal (xenobiotic)
499308881	yellow	1	9725	TMEM63A	transmembrane protein 63A
499308884	black	1	29920	PYCR2	pyrroline-5-carboxylate reductase family, member 2
499308889	blue	1	3020	H3F3A	H3 histone, family 3A
499308892	turquoise	1	64746	ACBD3	acyl-CoA binding domain containing 3
499308900	blue	1	142	PARP1	poly (ADP-ribose) polymerase 1
499308906	turquoise	1	3707	ITPKB	inositol-trisphosphate 3-kinase B
499308914	red	1	56997	ADCK3	aarF domain containing kinase 3
499308916	brown	1	8476	CDC42BPA	CDC42 binding protein kinase alpha (DMPK-like)
499308919	turquoise	1	100126822	LOC100126822	ubiquitin-like modifier activating enzyme 5 pseudogene
499308934	turquoise	1	116841	SNAP47	synaptosomal-associated protein, 47kDa
499308945	red	1	375	ARF1	ADP-ribosylation factor 1
499308948	red	1	128308	MRPL55	mitochondrial ribosomal protein L55
499308951	red	1	2987	GUK1	guanylate kinase 1
499308967	red	1	149603	RNF187	ring finger protein 187
499308987	yellow	1	58480	RHOU	ras homolog family member U
499308999	turquoise	1	5867	RAB4A	RAB4A, member RAS oncogene family
499309001	turquoise	1	126731	CCSAP	centriole, cilia and spindle-associated protein
499309003	blue	1	55746	NUP133	nucleoporin 133kDa
499309018	red	1	2590	GALNT2	polypeptide N-acetylgalactosaminyltransferase 2
499309019	pink	1	79605	PGBD5	piggyBac transposable element derived 5
499309024	blue	1	22796	COG2	component of oligomeric golgi complex 2
499309025	magenta	1	183	AGT	angiotensinogen (serpin peptidase inhibitor, clade A, member 8)
499309029	yellow	1	84886	C1orf198	chromosome 1 open reading frame 198
499309034	blue	1	64801	ARV1	ARV1 homolog (S. cerevisiae)
499309042	brown	1	8443	GNPAT	glyceronephosphate O-acyltransferase
499309045	brown	1	149371	EXOC8	exocyst complex component 8
499309047	brown	1	54583	EGLN1	egl-9 family hypoxia-inducible factor 1
499309051	blue	1	7257	TSNAX	translin-associated factor X
499309063	turquoise	1	57568	SIPA1L2	signal-induced proliferation-associated 1 like 2
499309069	turquoise	1	84284	NTPCR	nucleoside-triphosphatase, cancer-related
499309070	turquoise	1	80003	PCNXL2	pecanex-like 2 (Drosophila)
499309074	turquoise	1	3775	KCNK1	potassium channel, two pore domain subfamily K, member 1
499309076	brown	1	148641	SLC35F3	solute carrier family 35, member F3
499309084	turquoise	1	388753	COA6	cytochrome c oxidase assembly factor 6
499309085	blue	1	6894	TARBP1	TAR (HIV-1) RNA binding protein 1
499309087	black	1	359948	IRF2BP2	interferon regulatory factor 2 binding protein 2
499309100	turquoise	1	9804	TOMM20	translocase of outer mitochondrial membrane 20 homolog (yeast)
499309103	grey	1	23029	RBM34	RNA binding motif protein 34
499309104	blue	1	51742	ARID4B	AT rich interactive domain 4B (RBP1-like)
499309107	turquoise	1	9453	GGPS1	geranylgeranyl diphosphate synthase 1
499309118	blue	1	1130	LYST	lysosomal trafficking regulator
499309126	magenta	1	7107	GPR137B	G protein-coupled receptor 137B
499309131	turquoise	1	3964	LGALS8	lectin, galactoside-binding, soluble, 8
499309134	turquoise	1	88	ACTN2	actinin, alpha 2
499309135	blue	1	4548	MTR	5-methyltetrahydrofolate-homocysteine methyltransferase
499309140	turquoise	1	6262	RYR2	ryanodine receptor 2 (cardiac)
499309161	green	1	1131	CHRM3	cholinergic receptor, muscarinic 3
499309165	turquoise	1	105373224	LOC105373224	uncharacterized LOC105373224
499309168	green	1	56776	FMN2	formin 2
499309179	turquoise	1	6000	RGS7	regulator of G-protein signaling 7
499309187	blue	1	2271	FH	fumarate hydratase
499309190	turquoise	1	23596	OPN3	opsin 3
499309191	blue	1	1122	CHML	choroideremia-like (Rab escort protein 2)
499309200	lightyellow	1	440738	MAP1LC3C	microtubule-associated protein 1 light chain 3 gamma
499309218	turquoise	1	9859	CEP170	centrosomal protein 170kDa
499309220	blue	1	10806	SDCCAG8	serologically defined colon cancer antigen 8
499309223	turquoise	1	10000	AKT3	v-akt murine thymoma viral oncogene homolog 3
499309228	brown	1	10472	ZBTB18	zinc finger and BTB domain containing 18
499309237	blue	1	159	ADSS	adenylosuccinate synthase
499309243	grey	1	116228	COX20	COX20 cytochrome c oxidase assembly factor
499309244	black	1	284702	HNRNPU-AS1	HNRNPU antisense RNA 1
499309245	black	1	3192	HNRNPU	heterogeneous nuclear ribonucleoprotein U (scaffold attachment factor A)
499309249	purple	1	100861455	DNAJC19P8	DnaJ (Hsp40) homolog, subfamily C, member 19 pseudogene 8
499309254	blue	1	64754	SMYD3	SET and MYND domain containing 3
499309261	brown	1	163882	CNST	consortin, connexin sorting protein
499309266	blue	1	51097	SCCPDH	saccharopine dehydrogenase (putative)
499309270	black	1	25909	AHCTF1	AT hook containing transcription factor 1
499309279	brown	1	7678	ZNF124	zinc finger protein 124
499309283	brown	1	729806	ZNF731P	zinc finger protein 731, pseudogene
499309332	purple	1	100216488	LOC100216488	akirin 2 pseudogene
499309362	pink	1	80851	SH3BP5L	SH3-binding domain protein 5-like
499309365	pink	1	55657	ZNF692	zinc finger protein 692
499309373	brown	2	26751	SH3YL1	SH3 and SYLF domain containing 1
499309374	blue	2	52	ACP1	acid phosphatase 1, soluble
499309405	turquoise	2	23040	MYT1L	myelin transcription factor 1-like
499309415	red	2	7260	TSSC1	tumor suppressing subtransferable candidate 1
499309416	red	2	51112	TRAPPC12	trafficking protein particle complex 12
499309418	magenta	2	55256	ADI1	acireductone dioxygenase 1
499309421	blue	2	6201	RPS7	ribosomal protein S7
499309458	cyan	2	9781	RNF144A	ring finger protein 144A
499309481	turquoise	2	3398	ID2	inhibitor of DNA binding 2, dominant negative helix-loop-helix protein
499309482	turquoise	2	57498	KIDINS220	kinase D-interacting substrate, 220kDa
499309484	magenta	2	129642	MBOAT2	membrane bound O-acyltransferase domain containing 2
499309494	salmon	2	8853	ASAP2	ArfGAP with SH3 domain, ankyrin repeat and PH domain 2
499309495	turquoise	2	9270	ITGB1BP1	integrin beta 1 binding protein 1
499309497	blue	2	285148	IAH1	isoamyl acetate-hydrolyzing esterase 1 homolog (S. cerevisiae)
499309498	blue	2	6868	ADAM17	ADAM metallopeptidase domain 17
499309500	blue	2	10971	YWHAQ	tyrosine 3-monooxygenase/tryptophan 5-monooxygenase activation protein, theta
499309519	green	2	3241	HPCAL1	hippocalcin-like 1
499309521	blue	2	4953	ODC1	ornithine decarboxylase 1
499309525	blue	2	79954	NOL10	nucleolar protein 10
499309529	black	2	10130	PDIA6	protein disulfide isomerase family A, member 6
499309536	turquoise	2	9475	ROCK2	Rho-associated, coiled-coil containing protein kinase 2
499309542	green	2	9687	GREB1	growth regulation by estrogen in breast cancer 1
499309548	brown	2	23175	LPIN1	lipin 1
499309560	grey	2	28951	TRIB2	tribbles pseudokinase 2
499309571	brown	2	151354	FAM84A	family with sequence similarity 84, member A
499309575	midnightblue	2	51594	NBAS	neuroblastoma amplified sequence
499309578	turquoise	2	1653	DDX1	DEAD (Asp-Glu-Ala-Asp) box helicase 1
499309590	turquoise	2	81553	FAM49A	family with sequence similarity 49, member A
499309599	turquoise	2	7447	VSNL1	visinin-like 1
499309633	blue	2	9741	LAPTM4A	lysosomal protein transmembrane 4 alpha
499309639	brown	2	23369	PUM2	pumilio RNA-binding family member 2
499309644	tan	2	388	RHOB	ras homolog family member B
499309687	turquoise	2	2281	FKBP1B	FK506 binding protein 1B, 12.6 kDa
499309688	blue	2	51639	SF3B6	splicing factor 3b, subunit 6, 14kDa
499309689	yellow	2	375190	FAM228B	family with sequence similarity 228, member B
499309694	turquoise	2	50618	ITSN2	intersectin 2
499309698	turquoise	2	8648	NCOA1	nuclear receptor coactivator 1
499309704	red	2	109	ADCY3	adenylate cyclase 3
499309709	turquoise	2	22979	EFR3B	EFR3 homolog B (S. cerevisiae)
499309712	grey60	2	1788	DNMT3A	DNA (cytosine-5-)-methyltransferase 3 alpha
499309714	turquoise	2	1838	DTNB	dystrobrevin, beta
499309721	pink	2	3797	KIF3C	kinesin family member 3C
499309724	turquoise	2	10890	RAB10	RAB10, member RAS oncogene family
499309727	lightyellow	2	391359	LOC391359	epithelial membrane protein 2 pseudogene
499309731	magenta	2	3030	HADHA	hydroxyacyl-CoA dehydrogenase/3-ketoacyl-CoA thiolase/enoyl-CoA hydratase (trifunctional protein), alpha subunit
499309732	magenta	2	3032	HADHB	hydroxyacyl-CoA dehydrogenase/3-ketoacyl-CoA thiolase/enoyl-CoA hydratase (trifunctional protein), beta subunit
499309735	brown	2	85465	EPT1	ethanolaminephosphotransferase 1 (CDP-ethanolamine-specific)
499309747	green	2	22924	MAPRE3	microtubule-associated protein, RP/EB family, member 3
499309752	blue	2	100128731	OST4	oligosaccharyltransferase 4 homolog (S. cerevisiae)
499309755	blue	2	10669	CGREF1	cell growth regulator with EF-hand domain 1
499309761	blue	2	51374	ATRAID	all-trans retinoic acid-induced differentiation factor
499309763	green	2	7781	SLC30A3	solute carrier family 30 (zinc transporter), member 3
499309767	blue	2	4358	MPV17	MpV17 mitochondrial inner membrane protein
499309770	green	2	105374363	LOC105374363	uncharacterized LOC105374363
499309772	blue	2	9784	SNX17	sorting nexin 17
499309774	blue	2	5496	PPM1G	protein phosphatase, Mg2+/Mn2+ dependent, 1G
499309776	blue	2	29959	NRBP1	nuclear receptor binding protein 1
499309778	tan	2	26160	IFT172	intraflagellar transport 172
499309779	blue	2	64838	FNDC4	fibronectin type III domain containing 4
499309783	blue	2	84450	ZNF512	zinc finger protein 512
499309786	turquoise	2	9913	SUPT7L	suppressor of Ty 7 (S. cerevisiae)-like
499309787	blue	2	22950	SLC4A1AP	solute carrier family 4 (anion exchanger), member 1, adaptor protein
499309790	turquoise	2	9553	MRPL33	mitochondrial ribosomal protein L33
499309793	blue	2	9577	BRE	brain and reproductive organ-expressed (TNFRSF1A modulator)
499309806	grey60	2	2355	FOSL2	FOS-like antigen 2
499309813	blue	2	5500	PPP1CB	protein phosphatase 1, catalytic subunit, beta isozyme
499309823	blue	2	79745	CLIP4	CAP-GLY domain containing linker protein family, member 4
499309828	brown	2	51646	YPEL5	yippee-like 5 (Drosophila)
499309842	lightgreen	2	30845	EHD3	EH-domain containing 3
499309850	blue	2	51072	MEMO1	mediator of cell motility 1
499309852	blue	2	84661	DPY30	dpy-30 homolog (C. elegans)
499309853	turquoise	2	6683	SPAST	spastin
499309857	brown	2	84272	YIPF4	Yip1 domain family, member 4
499309858	blue	2	57448	BIRC6	baculoviral IAP repeat containing 6
499309874	brown	2	25940	FAM98A	family with sequence similarity 98, member A
499309893	blue	2	51232	CRIM1	cysteine rich transmembrane BMP regulator 1 (chordin-like)
499309895	blue	2	9637	FEZ2	fasciculation and elongation protein zeta 2 (zygin II)
499309899	yellow	2	6801	STRN	striatin, calmodulin binding protein
499309900	turquoise	2	54497	HEATR5B	HEAT repeat containing 5B
499309902	turquoise	2	5610	EIF2AK2	eukaryotic translation initiation factor 2-alpha kinase 2
499309905	grey	2	100505876	CEBPZOS	CEBPZ opposite strand
499309906	brown	2	10153	CEBPZ	CCAAT/enhancer binding protein (C/EBP), zeta
499309908	blue	2	55471	NDUFAF7	NADH dehydrogenase (ubiquinone) complex I, assembly factor 7
499309928	turquoise	2	64225	ATL2	atlastin GTPase 2
499309933	midnightblue	2	92906	HNRNPLL	heterogeneous nuclear ribonucleoprotein L-like
499309936	black	2	6432	SRSF7	serine/arginine-rich splicing factor 7
499309943	blue	2	729967	MORN2	MORN repeat containing 2
499309947	black	2	6654	SOS1	son of sevenless homolog 1 (Drosophila)
499309950	turquoise	2	8491	MAP4K3	mitogen-activated protein kinase kinase kinase kinase 3
499309952	turquoise	2	130733	TMEM178A	transmembrane protein 178A
499309956	turquoise	2	6546	SLC8A1	solute carrier family 8 (sodium/calcium exchanger), member 1
499309977	turquoise	2	9167	COX7A2L	cytochrome c oxidase subunit VIIa polypeptide 2 like
499309982	turquoise	2	57504	MTA3	metastasis associated 1 family, member 3
499310001	blue	2	51626	DYNC2LI1	dynein, cytoplasmic 2, light intermediate chain 1
499310006	blue	2	10128	LRPPRC	leucine-rich pentatricopeptide repeat containing
499310008	yellow	2	5495	PPM1B	protein phosphatase, Mg2+/Mn2+ dependent, 1B
499310011	turquoise	2	9581	PREPL	prolyl endopeptidase-like
499310028	turquoise	2	5581	PRKCE	protein kinase C, epsilon
499310038	brown	2	2034	EPAS1	endothelial PAS domain protein 1
499310043	brown	2	23433	RHOQ	ras homolog family member Q
499310049	brown	2	9655	SOCS5	suppressor of cytokine signaling 5
499310054	turquoise	2	90411	MCFD2	multiple coagulation factor deficiency 2
499310057	blue	2	805	CALM2	calmodulin 2 (phosphorylase kinase, delta)
499310060	brown	2	618	BCYRN1	brain cytoplasmic RNA 1
499310063	turquoise	2	4436	MSH2	mutS homolog 2
499310070	yellow	2	2956	MSH6	mutS homolog 6
499310072	brown	2	80204	FBXO11	F-box protein 11
499310082	yellow	2	3344	FOXN2	forkhead box N2
499310083	turquoise	2	129285	PPP1R21	protein phosphatase 1, regulatory subunit 21
499310096	turquoise	2	9378	NRXN1	neurexin 1
499310115	turquoise	2	51130	ASB3	ankyrin repeat and SOCS box containing 3
499310118	blue	2	27248	ERLEC1	endoplasmic reticulum lectin 1
499310121	magenta	2	10936	GPR75	G protein-coupled receptor 75
499310122	yellow	2	23198	PSME4	proteasome (prosome, macropain) activator subunit 4
499310126	turquoise	2	98	ACYP2	acylphosphatase 2, muscle type
499310133	red	2	6711	SPTBN1	spectrin, beta, non-erythrocytic 1
499310138	blue	2	400954	EML6	echinoderm microtubule associated protein like 6
499310141	turquoise	2	57142	RTN4	reticulon 4
499310146	blue	2	6233	RPS27A	ribosomal protein S27a
499310147	turquoise	2	4528	MTIF2	mitochondrial translational initiation factor 2
499310149	pink	2	55704	CCDC88A	coiled-coil domain containing 88A
499310151	turquoise	2	112942	CFAP36	cilia and flagella associated protein 36
499310152	brown	2	57223	SMEK2	SMEK homolog 2, suppressor of mek1 (Dictyostelium)
499310153	cyan	2	87178	PNPT1	polyribonucleotide nucleotidyltransferase 1
499310155	magenta	2	2202	EFEMP1	EGF containing fibulin-like extracellular matrix protein 1
499310162	purple	2	100129434	LOC100129434	uncharacterized LOC100129434
499310163	turquoise	2	114800	CCDC85A	coiled-coil domain containing 85A
499310177	cyan	2	55120	FANCL	Fanconi anemia, complementation group L
499310189	green	2	53335	BCL11A	B-cell CLL/lymphoma 11A (zinc finger protein)
499310202	brown	2	5194	PEX13	peroxisomal biogenesis factor 13
499310203	blue	2	84542	KIAA1841	KIAA1841
499310206	turquoise	2	339804	C2orf74	chromosome 2 open reading frame 74
499310208	black	2	130872	AHSA2	AHA1, activator of heat shock 90kDa protein ATPase homolog 2 (yeast)
499310209	pink	2	9736	USP34	ubiquitin specific peptidase 34
499310213	black	2	7514	XPO1	exportin 1
499310222	black	2	10575	CCT4	chaperonin containing TCP1, subunit 4 (delta)
499310223	blue	2	150684	COMMD1	copper metabolism (Murr1) domain containing 1
499310236	turquoise	2	23301	EHBP1	EH domain binding protein 1
499310243	pink	2	51057	WDPCP	WD repeat containing planar cell polarity effector
499310245	blue	2	4190	MDH1	malate dehydrogenase 1, NAD (soluble)
499310251	turquoise	2	7360	UGP2	UDP-glucose pyrophosphorylase 2
499310254	yellow	2	51542	VPS54	vacuolar protein sorting 54 homolog (S. cerevisiae)
499310270	brown	2	54812	AFTPH	aftiphilin
499310283	magenta	2	6509	SLC1A4	solute carrier family 1 (glutamate/neutral amino acid transporter), member 4
499310286	blue	2	23177	CEP68	centrosomal protein 68kDa
499310288	turquoise	2	5861	RAB1A	RAB1A, member RAS oncogene family
499310290	turquoise	2	10097	ACTR2	ARP2 actin-related protein 2 homolog (yeast)
499310291	grey	2	200734	SPRED2	sprouty-related, EVH1 domain containing 2
499310307	purple	2	729348	LOC729348	uncharacterized LOC729348
499310328	blue	2	10438	C1D	C1D nuclear receptor corepressor
499310333	brown	2	5534	PPP3R1	protein phosphatase 3, regulatory subunit B, alpha
499310335	turquoise	2	25927	CNRIP1	cannabinoid receptor interacting protein 1
499310356	turquoise	2	2673	GFPT1	glutamine--fructose-6-phosphate transaminase 1
499310357	blue	2	27247	NFU1	NFU1 iron-sulfur cluster scaffold
499310358	brown	2	22848	AAK1	AP2 associated kinase 1
499310364	turquoise	2	11017	SNRNP27	small nuclear ribonucleoprotein 27kDa (U4/U6.U5)
499310368	black	2	5093	PCBP1	poly(rC) binding protein 1
499310372	blue	2	7072	TIA1	TIA1 cytotoxic granule-associated RNA binding protein
499310375	brown	2	51449	PCYOX1	prenylcysteine oxidase 1
499310376	blue	2	6637	SNRPG	small nuclear ribonucleoprotein polypeptide G
499310382	lightgreen	2	119	ADD2	adducin 2 (beta)
499310406	yellow	2	400961	PAIP2B	poly(A) binding protein interacting protein 2B
499310408	brown	2	27332	ZNF638	zinc finger protein 638
499310414	yellow	2	23233	EXOC6B	exocyst complex component 6B
499310419	magenta	2	94097	SFXN5	sideroflexin 5
499310421	salmon	2	26056	RAB11FIP5	RAB11 family interacting protein 5 (class I)
499310426	turquoise	2	10574	CCT7	chaperonin containing TCP1, subunit 7 (eta)
499310427	green	2	150726	FBXO41	F-box protein 41
499310433	pink	2	7840	ALMS1	Alstrom syndrome 1
499310441	blue	2	8446	DUSP11	dual specificity phosphatase 11 (RNA/RNP complex 1-interacting)
499310444	blue	2	10617	STAMBP	STAM binding protein
499310448	blue	2	1716	DGUOK	deoxyguanosine kinase
499310453	blue	2	388962	BOLA3	bolA family member 3
499310455	greenyellow	2	55233	MOB1A	MOB kinase activator 1A
499310460	red	2	1639	DCTN1	dynactin 1
499310466	yellow	2	6242	RTKN	rhotekin
499310469	grey	2	23559	WBP1	WW domain binding protein 1
499310479	black	2	550	AUP1	ancient ubiquitous protein 1
499310486	yellow	2	10505	SEMA4F	sema domain, immunoglobulin domain (Ig), transmembrane domain (TM) and short cytoplasmic domain, (semaphorin) 4F
499310495	brown	2	56655	POLE4	polymerase (DNA-directed), epsilon 4, accessory subunit
499310503	turquoise	2	101927884	LOC101927884	uncharacterized LOC101927884
499310504	brown	2	9801	MRPL19	mitochondrial ribosomal protein L19
499310506	grey	2	6936	GCFC2	GC-rich sequence DNA-binding factor 2
499310512	turquoise	2	80059	LRRTM4	leucine rich repeat transmembrane neuronal 4
499310538	blue	2	1496	CTNNA2	catenin (cadherin-associated protein), alpha 2
499310569	blue	2	8802	SUCLG1	succinate-CoA ligase, alpha subunit
499310579	blue	2	9168	TMSB10	thymosin beta 10
499310582	turquoise	2	56888	KCMF1	potassium channel modulatory factor 1
499310589	brown	2	10618	TGOLN2	trans-golgi network protein 2
499310600	black	2	4144	MAT2A	methionine adenosyltransferase II, alpha
499310604	blue	2	51255	RNF181	ring finger protein 181
499310615	blue	2	8869	ST3GAL5	ST3 beta-galactoside alpha-2,3-sialyltransferase 5
499310620	blue	2	55037	PTCD3	pentatricopeptide repeat domain 3
499310621	lightcyan	2	692225	SNORD94	small nucleolar RNA, C/D box 94
499310622	blue	2	10989	IMMT	inner membrane protein, mitochondrial
499310624	turquoise	2	51318	MRPL35	mitochondrial ribosomal protein L35
499310625	turquoise	2	65055	REEP1	receptor accessory protein 1
499310627	black	2	55818	KDM3A	lysine (K)-specific demethylase 3A
499310629	turquoise	2	51652	CHMP3	charged multivesicular body protein 3
499310631	blue	2	7844	RNF103	ring finger protein 103
499310632	brown	2	64795	RMND5A	required for meiotic nuclear division 5 homolog A (S. cerevisiae)
499310662	grey	2	729857	RGPD2	RANBP2-like and GRIP domain containing 2
499310684	grey	2	645784	ANKRD36BP2	ankyrin repeat domain 36B pseudogene 2
499310810	grey	2	728034	LOC728034	BMS1 ribosome biogenesis factor pseudogene
499310826	yellow	2	4118	MAL	mal, T-cell differentiation protein
499310828	brown	2	64969	MRPS5	mitochondrial ribosomal protein S5
499310829	purple	2	84874	ZNF514	zinc finger protein 514
499310831	purple	2	100287523	LOC100287523	zinc finger protein 2-like
499310836	green	2	30818	KCNIP3	Kv channel interacting protein 3, calsenilin
499310838	black	2	51011	FAHD2A	fumarylacetoacetate hydrolase domain containing 2A
499310856	brown	2	150759	LINC00342	long intergenic non-protein coding RNA 342
499310857	pink	2	400986	ANKRD36C	ankyrin repeat domain 36C
499310865	brown	2	56910	STARD7	StAR-related lipid transfer (START) domain containing 7
499310867	green	2	55654	TMEM127	transmembrane protein 127
499310868	brown	2	9391	CIAO1	cytosolic iron-sulfur assembly component 1
499310869	blue	2	23020	SNRNP200	small nuclear ribonucleoprotein 200kDa (U5)
499310876	blue	2	55683	KANSL3	KAT8 regulatory NSL complex subunit 3
499310885	grey60	2	54910	SEMA4C	sema domain, immunoglobulin domain (Ig), transmembrane domain (TM) and short cytoplasmic domain, (semaphorin) 4C
499310895	pink	2	151313	FAHD2B	fumarylacetoacetate hydrolase domain containing 2B
499310897	pink	2	375248	ANKRD36	ankyrin repeat domain 36
499310905	grey	2	105373498	LOC105373498	uncharacterized LOC105373498
499310906	grey	2	57730	ANKRD36B	ankyrin repeat domain 36B
499310909	red	2	1329	COX5B	cytochrome c oxidase subunit Vb
499310910	red	2	10120	ACTR1B	ARP1 actin-related protein 1 homolog B, centractin beta (yeast)
499310914	turquoise	2	23505	TMEM131	transmembrane protein 131
499310922	brown	2	3631	INPP4A	inositol polyphosphate-4-phosphatase, type I, 107kDa
499310923	blue	2	493753	COA5	cytochrome c oxidase assembly factor 5
499310924	blue	2	25972	UNC50	unc-50 homolog (C. elegans)
499310925	brown	2	11320	MGAT4A	mannosyl (alpha-1,3-)-glycoprotein beta-1,4-N-acetylglucosaminyltransferase, isozyme A
499310929	lightgreen	2	343990	KIAA1211L	KIAA1211-like
499310936	blue	2	51263	MRPL30	mitochondrial ribosomal protein L30
499310939	blue	2	10190	TXNDC9	thioredoxin domain containing 9
499310941	brown	2	51455	REV1	REV1, polymerase (DNA directed)
499310942	black	2	3899	AFF3	AF4/FMR2 family, member 3
499310946	brown	2	164832	LONRF2	LON peptidase N-terminal domain and ring finger 2
499310948	turquoise	2	9486	CHST10	carbohydrate sulfotransferase 10
499310960	blue	2	6160	RPL31	ribosomal protein L31
499310968	turquoise	2	284996	RNF149	ring finger protein 149
499310969	grey	2	692205	SNORD89	small nucleolar RNA, C/D box 89
499310973	turquoise	2	200407	CREG2	cellular repressor of E1A-stimulated genes 2
499310978	yellow	2	9448	MAP4K4	mitogen-activated protein kinase kinase kinase kinase 4
499311022	blue	2	64965	MRPS9	mitochondrial ribosomal protein S9
499311028	grey	2	9392	TGFBRAP1	transforming growth factor, beta receptor associated protein 1
499311030	blue	2	79074	C2orf49	chromosome 2 open reading frame 49
499311031	turquoise	2	2274	FHL2	four and a half LIM domains 2
499311034	pink	2	8440	NCK2	NCK adaptor protein 2
499311039	brown	2	80146	UXS1	UDP-glucuronate decarboxylase 1
499311053	green	2	84620	ST6GAL2	ST6 beta-galactosamide alpha-2,6-sialyltranferase 2
499311063	brown	2	105373540	LOC105373540	uncharacterized LOC105373540
499311076	turquoise	2	9648	GCC2	GRIP and coiled-coil domain containing 2
499311081	brown	2	5903	RANBP2	RAN binding protein 2
499311100	black	2	105373546	LOC105373546	uncharacterized LOC105373546
499311103	turquoise	2	84220	RGPD5	RANBP2-like and GRIP domain containing 5
499311111	yellow	2	440894	LINC01123	long intergenic non-protein coding RNA 1123
499311128	turquoise	2	151009	LINC01106	long intergenic non-protein coding RNA 1106
499311134	black	2	729540	RGPD6	RANBP2-like and GRIP domain containing 6
499311158	blue	2	64682	ANAPC1	anaphase promoting complex subunit 1
499311161	magenta	2	10461	MERTK	MER proto-oncogene, tyrosine kinase
499311168	pink	2	376940	ZC3H6	zinc finger CCCH-type containing 6
499311171	brown	2	727851	RGPD8	RANBP2-like and GRIP domain containing 8
499311172	blue	2	150465	TTL	tubulin tyrosine ligase
499311179	turquoise	2	6574	SLC20A1	solute carrier family 20 (phosphate transporter), member 1
499311206	brown	2	150472	CBWD2	COBW domain containing 2
499311221	green	2	80255	SLC35F5	solute carrier family 35, member F5
499311226	blue	2	10096	ACTR3	ARP3 actin-related protein 3 homolog (yeast)
499311231	blue	2	57628	DPP10	dipeptidyl-peptidase 10 (non-functional)
499311245	blue	2	8886	DDX18	DEAD (Asp-Glu-Ala-Asp) box polypeptide 18
499311251	brown	2	51141	INSIG2	insulin induced gene 2
499311264	greenyellow	2	1622	DBI	diazepam binding inhibitor (GABA receptor modulator, acyl-CoA binding protein)
499311269	lightyellow	2	100128117	RPL17P15	ribosomal protein L17 pseudogene 15
499311272	brown	2	5775	PTPN4	protein tyrosine phosphatase, non-receptor type 4 (megakaryocyte)
499311274	blue	2	57669	EPB41L5	erythrocyte membrane protein band 4.1 like 5
499311281	turquoise	2	5899	RALB	v-ral simian leukemia viral oncogene homolog B
499311293	brown	2	23332	CLASP1	cytoplasmic linker associated protein 1
499311300	blue	2	84365	NIFK	nucleolar protein interacting with the FHA domain of MKI67
499311301	blue	2	7247	TSN	translin
499311312	turquoise	2	129684	CNTNAP5	contactin associated protein-like 5
499311327	yellow	2	274	BIN1	bridging integrator 1
499311331	blue	2	2071	ERCC3	excision repair cross-complementation group 3
499311332	green	2	10746	MAP3K2	mitogen-activated protein kinase kinase kinase 2
499311339	blue	2	55677	IWS1	IWS1 homolog (S. cerevisiae)
499311346	brown	2	55339	WDR33	WD repeat domain 33
499311354	brown	2	56886	UGGT1	UDP-glucose glycoprotein glucosyltransferase 1
499311359	green	2	9394	HS6ST1	heparan sulfate 6-O-sulfotransferase 1
499311386	red	2	80097	MZT2B	mitotic spindle organizing protein 2B
499311398	blue	2	84317	CCDC115	coiled-coil domain containing 115
499311399	red	2	92856	IMP4	IMP4, U3 small nucleolar ribonucleoprotein
499311414	green	2	50649	ARHGEF4	Rho guanine nucleotide exchange factor (GEF) 4
499311415	brown	2	130074	FAM168B	family with sequence similarity 168, member B
499311416	turquoise	2	55041	PLEKHB2	pleckstrin homology domain containing, family B (evectins) member 2
499311425	purple	2	100420006	LOC100420006	fatty acyl CoA reductase 2 pseudogene
499311439	red	2	653784	MZT2A	mitotic spindle organizing protein 2A
499311481	turquoise	2	4249	MGAT5	mannosyl (alpha-1,6-)-glycoprotein beta-1,6-N-acetyl-glucosaminyltransferase
499311494	blue	2	905	CCNT2	cyclin T2
499311496	turquoise	2	22930	RAB3GAP1	RAB3 GTPase activating protein subunit 1 (catalytic)
499311500	yellow	2	23518	R3HDM1	R3H domain containing 1
499311502	blue	2	23190	UBXN4	UBX domain protein 4
499311507	pink	2	1615	DARS	aspartyl-tRNA synthetase
499311527	cyan	2	339745	SPOPL	speckle-type POZ protein-like
499311545	blue	2	53353	LRP1B	low density lipoprotein receptor-related protein 1B
499311569	turquoise	2	79712	GTDC1	glycosyltransferase-like domain containing 1
499311570	yellow	2	9839	ZEB2	zinc finger E-box binding homeobox 2
499311599	turquoise	2	92	ACVR2A	activin A receptor, type IIA
499311601	turquoise	2	5000	ORC4	origin recognition complex, subunit 4
499311610	turquoise	2	26122	EPC2	enhancer of polycomb homolog 2 (Drosophila)
499311615	turquoise	2	3800	KIF5C	kinesin family member 5C
499311623	purple	2	100129594	FAM8A3P	family with sequence similarity 8, member A3 pseudogene
499311626	blue	2	27249	MMADHC	methylmalonic aciduria (cobalamin deficiency) cblD type, with homocystinuria
499311648	turquoise	2	55183	RIF1	replication timing regulatory factor 1
499311651	turquoise	2	26225	ARL5A	ADP-ribosylation factor-like 5A
499311652	turquoise	2	785	CACNB4	calcium channel, voltage-dependent, beta 4 subunit
499311653	blue	2	10254	STAM2	signal transducing adaptor molecule (SH3 domain and ITAM motif) 2
499311657	yellow	2	114793	FMNL2	formin-like 2
499311660	blue	2	55660	PRPF40A	PRP40 pre-mRNA processing factor 40 homolog A (S. cerevisiae)
499311676	turquoise	2	3760	KCNJ3	potassium channel, inwardly rectifying subfamily J, member 3
499311697	magenta	2	2820	GPD2	glycerol-3-phosphate dehydrogenase 2 (mitochondrial)
499311705	yellow	2	57471	ERMN	ermin, ERM-like protein
499311720	yellow	2	8502	PKP4	plakophilin 4
499311735	green	2	29994	BAZ2B	bromodomain adjacent to zinc finger domain, 2B
499311740	pink	2	64844	2017-03-07	membrane-associated ring finger (C3HC4) 7, E3 ubiquitin protein ligase
499311754	turquoise	2	10010	TANK	TRAF family member-associated NFKB activator
499311757	blue	2	10213	PSMD14	proteasome (prosome, macropain) 26S subunit, non-ATPase, 14
499311760	green	2	10716	TBR1	T-box, brain, 1
499311765	turquoise	2	57282	SLC4A10	solute carrier family 4, sodium bicarbonate transporter, member 10
499311767	turquoise	2	105373721	LOC105373721	uncharacterized LOC105373721
499311777	pink	2	25801	GCA	grancalcin, EF-hand calcium binding protein
499311778	brown	2	90134	KCNH7	potassium channel, voltage gated eag related subfamily H, member 7
499311797	black	2	6328	SCN3A	sodium channel, voltage gated, type III alpha subunit
499311798	turquoise	2	6326	SCN2A	sodium channel, voltage gated, type II alpha subunit
499311800	turquoise	2	80034	CSRNP3	cysteine-serine-rich nuclear protein 3
499311805	blue	2	79809	TTC21B	tetratricopeptide repeat domain 21B
499311808	turquoise	2	6323	SCN1A	sodium channel, voltage gated, type I alpha subunit
499311817	blue	2	27347	STK39	serine threonine kinase 39
499311823	brown	2	253782	CERS6	ceramide synthase 6
499311833	green	2	129880	BBS5	Bardet-Biedl syndrome 5
499311835	brown	2	79675	FASTKD1	FAST kinase domains 1
499311836	blue	2	9360	PPIG	peptidylprolyl isomerase G (cyclophilin G)
499311841	turquoise	2	151230	KLHL23	kelch-like family member 23
499311845	turquoise	2	6741	SSB	Sjogren syndrome antigen B (autoantigen La)
499311846	blue	2	29081	METTL5	methyltransferase like 5
499311847	turquoise	2	130507	UBR3	ubiquitin protein ligase E3 component n-recognin 3 (putative)
499311859	blue	2	2571	GAD1	glutamate decarboxylase 1 (brain, 67kDa)
499311862	turquoise	2	9874	TLK1	tousled-like kinase 1
499311869	magenta	2	79901	CYBRD1	cytochrome b reductase 1
499311871	yellow	2	1781	DYNC1I2	dynein, cytoplasmic 1, intermediate chain 2
499311873	turquoise	2	8604	SLC25A12	solute carrier family 25 (aspartate/glutamate carrier), member 12
499311876	blue	2	8520	HAT1	histone acetyltransferase 1
499311884	greenyellow	2	3655	ITGA6	integrin, alpha 6
499311888	blue	2	11069	RAPGEF4	Rap guanine nucleotide exchange factor (GEF) 4
499311903	blue	2	6670	SP3	Sp3 transcription factor
499311907	blue	2	29789	OLA1	Obg-like ATPase 1
499311914	blue	2	9541	CIR1	corepressor interacting with RBPJ, 1
499311915	blue	2	79634	SCRN3	secernin 3
499311916	turquoise	2	151556	GPR155	G protein-coupled receptor 155
499311922	grey	2	440926	H3F3AP4	H3 histone, family 3A, pseudogene 4
499311925	turquoise	2	1123	CHN1	chimerin 1
499311927	brown	2	1386	ATF2	activating transcription factor 2
499311930	blue	2	518	ATP5G3	ATP synthase, H+ transporting, mitochondrial Fo complex, subunit C3 (subunit 9)
499311934	turquoise	2	80856	KIAA1715	KIAA1715
499311954	turquoise	2	10651	MTX2	metaxin 2
499311973	turquoise	2	220988	HNRNPA3	heterogeneous nuclear ribonucleoprotein A3
499311976	yellow	2	4780	NFE2L2	nuclear factor, erythroid 2-like 2
499311980	blue	2	8540	AGPS	alkylglycerone phosphate synthase
499311992	salmon	2	114880	OSBPL6	oxysterol binding protein-like 6
499311994	blue	2	8575	PRKRA	protein kinase, interferon-inducible double stranded RNA dependent activator
499311998	turquoise	2	65977	PLEKHA3	pleckstrin homology domain containing, family A (phosphoinositide binding specific) member 3
499312006	blue	2	91404	SESTD1	SEC14 and spectrin domains 1
499312008	brown	2	151126	ZNF385B	zinc finger protein 385B
499312022	turquoise	2	10477	UBE2E3	ubiquitin-conjugating enzyme E2E 3
499312029	yellow	2	6744	SSFA2	sperm specific antigen 2
499312034	turquoise	2	5136	PDE1A	phosphodiesterase 1A, calmodulin-dependent
499312037	blue	2	54431	DNAJC10	DnaJ (Hsp40) homolog, subfamily C, member 10
499312040	turquoise	2	10787	NCKAP1	NCK-associated protein 1
499312070	turquoise	2	55854	ZC3H15	zinc finger CCCH-type containing 15
499312072	magenta	2	3685	ITGAV	integrin, alpha V
499312073	magenta	2	165215	FAM171B	family with sequence similarity 171, member B
499312096	grey	2	1290	COL5A2	collagen, type V, alpha 2
499312101	blue	2	84128	WDR75	WD repeat domain 75
499312104	brown	2	54529	ASNSD1	asparagine synthetase domain containing 1
499312109	blue	2	94101	ORMDL1	ORMDL sphingolipid biosynthesis regulator 1
499312110	turquoise	2	5378	PMS1	PMS1 postmeiotic segregation increased 1 (S. cerevisiae)
499312121	black	2	26275	HIBCH	3-hydroxyisobutyryl-CoA hydrolase
499312125	yellow	2	3628	INPP1	inositol polyphosphate-1-phosphatase
499312126	turquoise	2	54842	MFSD6	major facilitator superfamily domain containing 6
499312130	turquoise	2	4664	NAB1	NGFI-A binding protein 1 (EGR1 binding protein 1)
499312131	brown	2	2744	GLS	glutaminase
499312132	grey	2	6772	STAT1	signal transducer and activator of transcription 1, 91kDa
499312133	lightyellow	2	100420571	LOC100420571	RAB1A, member RAS oncogene family pseudogene
499312135	turquoise	2	6775	STAT4	signal transducer and activator of transcription 4
499312152	midnightblue	2	23671	TMEFF2	transmembrane protein with EGF-like and two follistatin-like domains 2
499312168	turquoise	2	57181	SLC39A10	solute carrier family 39 (zinc transporter), member 10
499312177	turquoise	2	57520	HECW2	HECT, C2 and WW domain containing E3 ubiquitin protein ligase 2
499312186	black	2	80055	PGAP1	post-GPI attachment to proteins 1
499312196	blue	2	23451	SF3B1	splicing factor 3b, subunit 1, 155kDa
499312197	turquoise	2	80219	COQ10B	coenzyme Q10 homolog B (S. cerevisiae)
499312198	black	2	3329	HSPD1	heat shock 60kDa protein 1 (chaperonin)
499312200	black	2	3336	HSPE1	heat shock 10kDa protein 1
499312201	turquoise	2	25843	MOB4	MOB family member 4, phocein
499312203	yellow	2	130132	RFTN2	raftlin family member 2
499312207	yellow	2	5334	PLCL1	phospholipase C-like 1
499312214	brown	2	23314	SATB2	SATB homeobox 2
499312221	turquoise	2	205327	C2orf69	chromosome 2 open reading frame 69
499312226	turquoise	2	26010	SPATS2L	spermatogenesis associated, serine-rich 2-like
499312234	blue	2	9689	BZW1	basic leucine zipper and W2 domains 1
499312238	black	2	1195	CLK1	CDC-like kinase 1
499312239	blue	2	53938	PPIL3	peptidylprolyl isomerase (cyclophilin)-like 3
499312240	blue	2	60491	NIF3L1	NIF3 NGG1 interacting factor 3-like 1 (S. cerevisiae)
499312243	brown	2	285172	FAM126B	family with sequence similarity 126, member B
499312246	blue	2	4709	NDUFB3	NADH dehydrogenase (ubiquinone) 1 beta subcomplex, 3, 12kDa
499312249	turquoise	2	8837	CFLAR	CASP8 and FADD-like apoptosis regulator
499312260	grey	2	66008	TRAK2	trafficking protein, kinesin binding 2
499312262	blue	2	55437	STRADB	STE20-related kinase adaptor beta
499312270	turquoise	2	57679	ALS2	amyotrophic lateral sclerosis 2 (juvenile)
499312284	turquoise	2	7341	SUMO1	small ubiquitin-like modifier 1
499312287	turquoise	2	51602	NOP58	NOP58 ribonucleoprotein
499312292	brown	2	659	BMPR2	bone morphogenetic protein receptor, type II (serine/threonine kinase)
499312296	black	2	130026	ICA1L	islet cell autoantigen 1,69kDa-like
499312310	turquoise	2	10152	ABI2	abl-interactor 2
499312312	grey60	2	65059	RAPH1	Ras association (RalGDS/AF-6) and pleckstrin homology domains 1
499312334	brown	2	100329109	GCSHP3	glycine cleavage system protein H (aminomethyl carrier) pseudogene 3
499312335	blue	2	4719	NDUFS1	NADH dehydrogenase (ubiquinone) Fe-S protein 1, 75kDa (NADH-coenzyme Q reductase)
499312336	blue	2	1933	EEF1B2	eukaryotic translation elongation factor 1 beta 2
499312343	turquoise	2	57683	ZDBF2	zinc finger, DBF-type containing 2
499312346	turquoise	2	8745	ADAM23	ADAM metallopeptidase domain 23
499312351	blue	2	22868	FASTKD2	FAST kinase domains 2
499312364	brown	2	1385	CREB1	cAMP responsive element binding protein 1
499312365	black	2	151194	METTL21A	methyltransferase like 21A
499312372	brown	2	389072	PLEKHM3	pleckstrin homology domain containing, family M, member 3
499312384	blue	2	389073	C2orf80	chromosome 2 open reading frame 80
499312387	brown	2	3417	IDH1	isocitrate dehydrogenase 1 (NADP+), soluble
499312389	turquoise	2	200576	PIKFYVE	phosphoinositide kinase, FYVE finger containing
499312403	turquoise	2	4133	MAP2	microtubule-associated protein 2
499312405	black	2	285175	UNC80	unc-80 homolog (C. elegans)
499312407	brown	2	6120	RPE	ribulose-5-phosphate-3-epimerase
499312408	black	2	151050	KANSL1L	KAT8 regulatory NSL complex subunit 1-like
499312415	blue	2	10314	LANCL1	LanC lantibiotic synthetase component C-like 1 (bacterial)
499312420	turquoise	2	2066	ERBB4	erb-b2 receptor tyrosine kinase 4
499312435	purple	2	100130451	LOC100130451	uncharacterized LOC100130451
499312436	blue	2	79582	SPAG16	sperm associated antigen 16
499312446	purple	2	101928103	LOC101928103	uncharacterized LOC101928103
499312449	grey	2	471	ATIC	5-aminoimidazole-4-carboxamide ribonucleotide formyltransferase/IMP cyclohydrolase
499312451	greenyellow	2	2335	FN1	fibronectin 1
499312461	blue	2	7520	XRCC5	X-ray repair complementing defective repair in Chinese hamster cells 5 (double-strand-break rejoining)
499312463	turquoise	2	150967	PKI55	DKFZp434H1419
499312467	blue	2	6168	RPL37A	ribosomal protein L37a
499312474	grey	2	3488	IGFBP5	insulin-like growth factor binding protein 5
499312491	turquoise	2	7145	TNS1	tensin 1
499312501	blue	2	10109	ARPC2	actin related protein 2/3 complex, subunit 2, 34kDa
499312503	blue	2	14	AAMP	angio-associated, migratory cell protein
499312504	red	2	25953	PNKD	paroxysmal nonkinesigenic dyskinesia
499312505	greenyellow	2	64114	TMBIM1	transmembrane BAX inhibitor motif containing 1
499312549	turquoise	2	79137	FAM134A	family with sequence similarity 134, member A
499312550	blue	2	130617	ZFAND2B	zinc finger, AN1-type domain 2B
499312552	pink	2	79065	ATG9A	autophagy related 9A
499312553	yellow	2	55139	ANKZF1	ankyrin repeat and zinc finger domain containing 1
499312556	red	2	7277	TUBA4A	tubulin, alpha 4a
499312558	black	2	3300	DNAJB2	DnaJ (Hsp40) homolog, subfamily B, member 2
499312559	green	2	5798	PTPRN	protein tyrosine phosphatase, receptor type, N
499312577	green	2	6508	SLC4A3	solute carrier family 4 (anion exchanger), member 3
499312593	turquoise	2	2043	EPHA4	EPH receptor A4
499312610	blue	2	10056	FARSB	phenylalanyl-tRNA synthetase, beta subunit
499312617	turquoise	2	2181	ACSL3	acyl-CoA synthetase long-chain family member 3
499312627	blue	2	7857	SCG2	secretogranin II
499312630	blue	2	57590	WDFY1	WD repeat and FYVE domain containing 1
499312631	turquoise	2	65080	MRPL44	mitochondrial ribosomal protein L44
499312632	magenta	2	5270	SERPINE2	serpin peptidase inhibitor, clade E (nexin, plasminogen activator inhibitor type 1), member 2
499312637	turquoise	2	8452	CUL3	cullin 3
499312642	yellow	2	55619	DOCK10	dedicator of cytokinesis 10
499312653	yellow	2	84236	RHBDD1	rhomboid domain containing 1
499312658	turquoise	2	56947	MFF	mitochondrial fission factor
499312662	brown	2	3267	AGFG1	ArfGAP with FG repeats 1
499312681	midnightblue	2	55022	PID1	phosphotyrosine interaction domain containing 1
499312683	yellow	2	92737	DNER	delta/notch-like EGF repeat containing
499312686	brown	2	9320	TRIP12	thyroid hormone receptor interactor 12
499312700	brown	2	51719	CAB39	calcium binding protein 39
499312702	magenta	2	81618	ITM2C	integral membrane protein 2C
499312708	grey	2	257407	C2orf72	chromosome 2 open reading frame 72
499312709	blue	2	5707	PSMD1	proteasome (prosome, macropain) 26S subunit, non-ATPase, 1
499312711	yellow	2	80210	ARMC9	armadillo repeat containing 9
499312719	blue	2	4691	NCL	nucleolin
499312730	yellow	2	5757	PTMA	prothymosin, alpha
499312732	blue	2	5147	PDE6D	phosphodiesterase 6D, cGMP-specific, rod, delta
499312733	grey	2	64708	COPS7B	COP9 signalosome subunit 7B
499312738	grey	2	129563	DIS3L2	DIS3 like 3''-5'' exoribonuclease 2
499312752	purple	2	200765	TIGD1	tigger transposable element derived 1
499312753	turquoise	2	9470	EIF4E2	eukaryotic translation initiation factor 4E family member 2
499312756	yellow	2	80303	EFHD1	EF-hand domain family, member D1
499312757	brown	2	26058	GIGYF2	GRB10 interacting GYF protein 2
499312761	green	2	25791	NGEF	neuronal guanine nucleotide exchange factor
499312765	turquoise	2	55054	ATG16L1	autophagy related 16-like 1 (S. cerevisiae)
499312766	turquoise	2	677775	SCARNA5	small Cajal body-specific RNA 5
499312767	grey	2	677772	SCARNA6	small Cajal body-specific RNA 6
499312801	turquoise	2	10123	ARL4C	ADP-ribosylation factor-like 4C
499312812	pink	2	116987	AGAP1	ArfGAP with GTPase domain, ankyrin repeat and PH domain 1
499312832	turquoise	2	10920	COPS8	COP9 signalosome subunit 8
499312845	blue	2	9208	LRRFIP1	leucine rich repeat (in FLII) interacting protein 1
499312848	red	2	10267	RAMP1	receptor (G protein-coupled) activity modifying protein 1
499312851	turquoise	2	140739	UBE2F	ubiquitin-conjugating enzyme E2F (putative)
499312857	yellow	2	80895	ILKAP	integrin-linked kinase-associated serine/threonine phosphatase
499312861	green	2	55502	HES6	hes family bHLH transcription factor 6
499312874	black	2	9759	HDAC4	histone deacetylase 4
499312888	blue	2	4705	NDUFA10	NADH dehydrogenase (ubiquinone) 1 alpha subcomplex, 10, 42kDa
499312894	blue	2	150678	MYEOV2	myeloma overexpressed 2
499312898	green	2	2817	GPC1	glypican 1
499312911	green	2	547	KIF1A	kinesin family member 1A
499312919	grey	2	130916	MTERF4	mitochondrial transcription termination factor 4
499312922	turquoise	2	5510	PPP1R7	protein phosphatase 1, regulatory subunit 7
499312925	purple	2	3069	HDLBP	high density lipoprotein binding protein
499312927	pink	2	4735	2017-09-02	septin 2
499312933	red	2	10494	STK25	serine/threonine kinase 25
499312936	yellow	2	666	BOK	BCL2-related ovarian killer
499312938	red	2	51078	THAP4	THAP domain containing 4
499312940	pink	2	23192	ATG4B	autophagy related 4B, cysteine peptidase
499312943	blue	2	84289	ING5	inhibitor of growth family, member 5
499312966	turquoise	3	10752	CHL1	cell adhesion molecule L1-like
499312985	turquoise	3	51095	TRNT1	tRNA nucleotidyl transferase, CCA-adding, 1
499312986	blue	3	51185	CRBN	cereblon
499312997	grey	3	6419	SETMAR	SET domain and mariner transposase fusion gene
499313000	turquoise	3	3708	ITPR1	inositol 1,4,5-trisphosphate receptor, type 1
499313005	grey	3	8553	BHLHE40	basic helix-loop-helix family, member e40
499313009	turquoise	3	55207	ARL8B	ADP-ribosylation factor-like 8B
499313027	turquoise	3	2917	GRM7	glutamate receptor, metabotropic 7
499313040	turquoise	3	9901	SRGAP3	SLIT-ROBO Rho GTPase activating protein 3
499313047	grey	3	55209	SETD5	SET domain containing 5
499313052	turquoise	3	151835	CPNE9	copine family member IX
499313055	turquoise	3	8536	CAMK1	calcium/calmodulin-dependent protein kinase I
499313056	red	3	10474	TADA3	transcriptional adaptor 3
499313057	blue	3	10093	ARPC4	actin related protein 2/3 complex, subunit 4, 20kDa
499313066	black	3	78987	CRELD1	cysteine-rich with EGF-like domains 1
499313069	blue	3	55831	EMC3	ER membrane protein complex subunit 3
499313079	blue	3	55845	BRK1	BRICK1, SCAR/WAVE actin-nucleating complex subunit
499313080	grey	3	7428	VHL	von Hippel-Lindau tumor suppressor, E3 ubiquitin protein ligase
499313082	pink	3	9797	TATDN2	TatD DNase domain containing 2
499313086	blue	3	6396	SEC13	SEC13 homolog (S. cerevisiae)
499313087	green	3	491	ATP2B2	ATPase, Ca++ transporting, plasma membrane 2
499313092	green	3	6538	SLC6A11	solute carrier family 6 (neurotransmitter transporter), member 11
499313094	blue	3	6529	SLC6A1	solute carrier family 6 (neurotransmitter transporter), member 1
499313101	blue	3	10533	ATG7	autophagy related 7
499313102	black	3	9686	VGLL4	vestigial-like family member 4
499313110	lightgreen	3	6854	SYN2	synapsin II
499313118	turquoise	3	23609	MKRN2	makorin ring finger protein 2
499313119	brown	3	5894	RAF1	Raf-1 proto-oncogene, serine/threonine kinase
499313124	blue	3	6161	RPL32	ribosomal protein L32
499313125	lightcyan	3	619563	SNORA7A	small nucleolar RNA, H/ACA box 7A
499313131	green	3	9922	IQSEC1	IQ motif and Sec7 domain 1
499313137	yellow	3	79885	HDAC11	histone deacetylase 11
499313149	yellow	3	79188	TMEM43	transmembrane protein 43
499313151	blue	3	27258	LSM3	LSM3 homolog, U6 small nuclear RNA associated (S. cerevisiae)
499313167	blue	3	100505641	FGD5-AS1	FGD5 antisense RNA 1
499313168	brown	3	7182	NR2C2	nuclear receptor subfamily 2, group C, member 2
499313169	black	3	64432	MRPS25	mitochondrial ribosomal protein S25
499313170	blue	3	64145	RBSN	rabenosyn, RAB effector
499313174	brown	3	23473	CAPN7	calpain 7
499313176	turquoise	3	9467	SH3BP5	SH3-domain binding protein 5 (BTK-associated)
499313178	blue	3	131965	METTL6	methyltransferase like 6
499313186	blue	3	23243	ANKRD28	ankyrin repeat domain 28
499313195	greenyellow	3	117248	GALNT15	polypeptide N-acetylgalactosaminyltransferase 15
499313197	salmon	3	92106	OXNAD1	oxidoreductase NAD-binding domain containing 1
499313199	turquoise	3	23180	RFTN1	raftlin, lipid raft linker 1
499313207	turquoise	3	23228	PLCL2	phospholipase C-like 2
499313210	turquoise	3	9779	TBC1D5	TBC1 domain family, member 5
499313218	brown	3	6304	SATB1	SATB homeobox 1
499313232	blue	3	5868	RAB5A	RAB5A, member RAS oncogene family
499313235	yellow	3	8850	KAT2B	K(lysine) acetyltransferase 2B
499313248	blue	3	10354	HMGB1P5	high mobility group box 1 pseudogene 5
499313254	brown	3	7325	UBE2E2	ubiquitin-conjugating enzyme E2E 2
499313258	blue	3	7324	UBE2E1	ubiquitin-conjugating enzyme E2E 1
499313260	turquoise	3	28512	NKIRAS1	NFKB inhibitor interacting Ras-like 1
499313261	blue	3	6138	RPL15	ribosomal protein L15
499313262	brown	3	9975	NR1D2	nuclear receptor subfamily 1, group D, member 2
499313265	brown	3	7068	THRB	thyroid hormone receptor, beta
499313279	blue	3	7155	TOP2B	topoisomerase (DNA) II beta 180kDa
499313282	turquoise	3	55768	NGLY1	N-glycanase 1
499313299	turquoise	3	9497	SLC4A7	solute carrier family 4, sodium bicarbonate cotransporter, member 7
499313311	blue	3	64343	AZI2	5-azacytidine induced 2
499313342	blue	3	201595	STT3B	STT3B, subunit of the oligosaccharyltransferase complex (catalytic)
499313349	turquoise	3	23171	GPD1L	glycerol-3-phosphate dehydrogenase 1-like
499313357	turquoise	3	51143	DYNC1LI1	dynein, cytoplasmic 1, light intermediate chain 1
499313370	grey	3	10491	CRTAP	cartilage associated protein
499313372	turquoise	3	25827	FBXL2	F-box and leucine-rich repeat protein 2
499313373	brown	3	7342	UBP1	upstream binding protein 1 (LBP-1a)
499313375	turquoise	3	23122	CLASP2	cytoplasmic linker associated protein 2
499313378	turquoise	3	10015	PDCD6IP	programmed cell death 6 interacting protein
499313388	turquoise	3	10777	ARPP21	cAMP-regulated phosphoprotein, 21kDa
499313400	black	3	9881	TRANK1	tetratricopeptide repeat and ankyrin repeat containing 1
499313403	turquoise	3	9852	EPM2AIP1	EPM2A (laforin) interacting protein 1
499313404	blue	3	4292	MLH1	mutL homolog 1
499313406	blue	3	9209	LRRFIP2	leucine rich repeat (in FLII) interacting protein 2
499313412	blue	3	2803	GOLGA4	golgin A4
499313429	black	3	30	ACAA1	acetyl-CoA acyltransferase 1
499313447	turquoise	3	57599	WDR48	WD repeat domain 48
499313448	blue	3	64689	GORASP1	golgi reassembly stacking protein 1, 65kDa
499313466	blue	3	3921	RPSA	ribosomal protein SA
499313470	yellow	3	4336	MOBP	myelin-associated oligodendrocyte basic protein
499313473	grey	3	25924	MYRIP	myosin VIIA and Rab interacting protein
499313477	turquoise	3	10289	EIF1B	eukaryotic translation initiation factor 1B
499313481	blue	3	9045	RPL14	ribosomal protein L14
499313496	blue	3	1499	CTNNB1	catenin (cadherin-associated protein), beta 1, 88kDa
499313502	green	3	22906	TRAK1	trafficking protein, kinesin binding 1
499313506	turquoise	3	885	CCK	cholecystokinin
499313513	blue	3	9117	SEC22C	SEC22 vesicle trafficking protein homolog C (S. cerevisiae)
499313514	turquoise	3	51188	SS18L2	synovial sarcoma translocation gene on chromosome 18-like 2
499313515	pink	3	4820	NKTR	natural killer cell triggering receptor
499313517	yellow	3	92999	ZBTB47	zinc finger and BTB domain containing 47
499313520	yellow	3	57467	HHATL	hedgehog acyltransferase-like
499313524	blue	3	25994	HIGD1A	HIG1 hypoxia inducible domain family, member 1A
499313532	red	3	84892	POMGNT2	protein O-linked mannose N-acetylglucosaminyltransferase 2 (beta 1,4-)
499313535	turquoise	3	54861	SNRK	SNF related kinase
499313546	turquoise	3	285343	TCAIM	T cell activation inhibitor, mitochondrial
499313566	blue	3	57456	KIAA1143	KIAA1143
499313573	turquoise	3	51304	ZDHHC3	zinc finger, DHHC-type containing 3
499313590	brown	3	22908	SACM1L	SAC1 suppressor of actin mutations 1-like (yeast)
499313592	turquoise	3	54585	LZTFL1	leucine zipper transcription factor-like 1
499313632	blue	3	151903	CCDC12	coiled-coil domain containing 12
499313635	cyan	3	29072	SETD2	SET domain containing 2
499313642	green	3	22937	SCAP	SREBF chaperone
499313646	grey	3	10675	CSPG5	chondroitin sulfate proteoglycan 5 (neuroglycan C)
499313647	yellow	3	6599	SMARCC1	SWI/SNF related, matrix associated, actin dependent regulator of chromatin, subfamily c, member 1
499313649	red	3	22907	DHX30	DEAH (Asp-Glu-Ala-His) box helicase 30
499313651	turquoise	3	4134	MAP4	microtubule-associated protein 4
499313667	turquoise	3	5364	PLXNB1	plexin B1
499313671	blue	3	51372	TMA7	translation machinery associated 7 homolog (S. cerevisiae)
499313674	red	3	51246	SHISA5	shisa family member 5
499313680	red	3	7384	UQCRC1	ubiquinol-cytochrome c reductase core protein I
499313687	green	3	51517	NCKIPSD	NCK interacting protein with SH3 domain
499313688	brown	3	51447	IP6K2	inositol hexakisphosphate kinase 2
499313690	turquoise	3	5576	PRKAR2A	protein kinase, cAMP-dependent, regulatory, type II, alpha
499313694	blue	3	10425	ARIH2	ariadne RBR E3 ubiquitin protein ligase 2
499313697	red	3	54681	P4HTM	prolyl 4-hydroxylase, transmembrane (endoplasmic reticulum)
499313699	black	3	11180	WDR6	WD repeat domain 6
499313702	blue	3	25915	NDUFAF3	NADH dehydrogenase (ubiquinone) complex I, assembly factor 3
499313704	blue	3	3615	IMPDH2	IMP (inosine 5''-monophosphate) dehydrogenase 2
499313705	blue	3	54870	QRICH1	glutamine-rich 1
499313706	blue	3	5859	QARS	glutaminyl-tRNA synthetase
499313708	pink	3	10869	USP19	ubiquitin specific peptidase 19
499313717	grey	3	7375	USP4	ubiquitin specific peptidase 4 (proto-oncogene)
499313718	red	3	2876	GPX1	glutathione peroxidase 1
499313719	blue	3	387	RHOA	ras homolog family member A
499313720	grey	3	6988	TCTA	T-cell leukemia translocation altered
499313722	grey	3	84276	NICN1	nicolin 1
499313723	grey	3	1605	DAG1	dystroglycan 1 (dystrophin-associated glycoprotein 1)
499313726	green	3	8927	BSN	bassoon presynaptic cytomatrix protein
499313727	red	3	327	APEH	acylaminoacyl-peptide hydrolase
499313732	pink	3	9807	IP6K1	inositol hexakisphosphate kinase 1
499313739	turquoise	3	79012	CAMKV	CaM kinase-like vesicle-associated
499313744	grey	3	10180	RBM6	RNA binding motif protein 6
499313745	pink	3	10181	RBM5	RNA binding motif protein 5
499313746	pink	3	100775107	RBM5-AS1	RBM5 antisense RNA 1
499313751	greenyellow	3	2771	GNAI2	guanine nucleotide binding protein (G protein), alpha inhibiting activity polypeptide 2
499313754	yellow	3	7869	SEMA3B	sema domain, immunoglobulin domain (Ig), short basic domain, secreted, (semaphorin) 3B
499313762	turquoise	3	11334	TUSC2	tumor suppressor candidate 2
499313773	blue	3	51161	C3orf18	chromosome 3 open reading frame 18
499313778	turquoise	3	1795	DOCK3	dedicator of cytokinesis 3
499313789	blue	3	51368	TEX264	testis expressed 264
499313803	brown	3	57060	PCBP4	poly(rC) binding protein 4
499313806	red	3	25864	ABHD14A	abhydrolase domain containing 14A
499313808	blue	3	6159	RPL29	ribosomal protein L29
499313815	turquoise	3	211	ALAS1	5''-aminolevulinate synthase 1
499313817	red	3	11344	TWF2	twinfilin actin-binding protein 2
499313820	brown	3	80335	WDR82	WD repeat domain 82
499313827	red	3	8314	BAP1	BRCA1 associated protein-1 (ubiquitin carboxy-terminal hydrolase)
499313832	green	3	11188	NISCH	nischarin
499313836	turquoise	3	55193	PBRM1	polybromo 1
499313838	blue	3	26354	GNL3	guanine nucleotide binding protein-like 3 (nucleolar)
499313842	blue	3	55830	GLT8D1	glycosyltransferase 8 domain containing 1
499313843	blue	3	28972	SPCS1	signal peptidase complex subunit 1 homolog (S. cerevisiae)
499313844	brown	3	6787	NEK4	NIMA-related kinase 4
499313863	pink	3	7086	TKT	transketolase
499313870	grey	3	55540	IL17RB	interleukin 17 receptor B
499313871	turquoise	3	93973	ACTR8	ARP8 actin-related protein 8 homolog (yeast)
499313872	blue	3	58515	SELK	selenoprotein K
499313875	turquoise	3	55799	CACNA2D3	calcium channel, voltage-dependent, alpha 2/delta subunit 3
499313877	blue	3	790952	ESRG	embryonic stem cell related (non-protein coding)
499313884	blue	3	26059	ERC2	ELKS/RAB6-interacting/CAST family member 2
499313890	pink	3	285331	CCDC66	coiled-coil domain containing 66
499313891	cyan	3	23272	FAM208A	family with sequence similarity 208, member A
499313892	turquoise	3	50650	ARHGEF3	Rho guanine nucleotide exchange factor (GEF) 3
499313899	brown	3	26060	APPL1	adaptor protein, phosphotyrosine interaction, PH domain and leucine zipper containing 1
499313905	grey	3	201626	PDE12	phosphodiesterase 12
499313906	blue	3	378	ARF4	ADP-ribosylation factor 4
499313909	turquoise	3	7871	SLMAP	sarcolemma associated protein
499313914	yellow	3	2317	FLNB	filamin B, beta
499313918	brown	3	57406	ABHD6	abhydrolase domain containing 6
499313920	yellow	3	54899	PXK	PX domain containing serine/threonine kinase
499313922	blue	3	5162	PDHB	pyruvate dehydrogenase (lipoamide) beta
499313923	brown	3	200845	KCTD6	potassium channel tetramerization domain containing 6
499313926	turquoise	3	11170	FAM107A	family with sequence similarity 107, member A
499313947	blue	3	5793	PTPRG	protein tyrosine phosphatase, receptor type, G
499313954	turquoise	3	57415	C3orf14	chromosome 3 open reading frame 14
499313957	turquoise	3	8618	CADPS	Ca++-dependent secretion activator
499313962	turquoise	3	132204	SYNPR	synaptoporin
499313969	blue	3	80145	THOC7	THO complex 7 homolog (Drosophila)
499313974	blue	3	9861	PSMD6	proteasome (prosome, macropain) 26S subunit, non-ATPase, 6
499313979	black	3	166336	PRICKLE2	prickle homolog 2 (Drosophila)
499313993	turquoise	3	9223	MAGI1	membrane associated guanylate kinase, WW and PDZ domain containing 1
499314001	blue	3	115286	SLC25A26	solute carrier family 25 (S-adenosylmethionine carrier), member 26
499314003	greenyellow	3	26018	LRIG1	leucine-rich repeats and immunoglobulin-like domains 1
499314018	turquoise	3	407738	FAM19A1	family with sequence similarity 19 (chemokine (C-C motif)-like), member A1
499314026	turquoise	3	7110	TMF1	TATA element modulatory factor 1
499314028	blue	3	9039	UBA3	ubiquitin-like modifier activating enzyme 3
499314029	brown	3	10550	ARL6IP5	ADP-ribosylation factor-like 6 interacting protein 5
499314045	turquoise	3	27086	FOXP1	forkhead box P1
499314051	turquoise	3	317649	EIF4E3	eukaryotic translation initiation factor 4E family member 3
499314061	black	3	23429	RYBP	RING1 and YY1 binding protein
499314074	brown	3	151987	PPP4R2	protein phosphatase 4, regulatory subunit 2
499314078	turquoise	3	23024	PDZRN3	PDZ domain containing ring finger 3
499314087	black	3	5067	CNTN3	contactin 3 (plasmacytoma associated)
499314116	pink	3	100131827	ZNF717	zinc finger protein 717
499314126	blue	3	6091	ROBO1	roundabout, axon guidance receptor, homolog 1 (Drosophila)
499314128	purple	3	101927374	LOC101927374	uncharacterized LOC101927374
499314157	turquoise	3	253559	CADM2	cell adhesion molecule 2
499314170	purple	3	100846978	LINC00506	long intergenic non-protein coding RNA 506
499314172	blue	3	25978	CHMP2B	charged multivesicular body protein 2B
499314179	brown	3	8545	CGGBP1	CGG triplet repeat binding protein 1
499314183	blue	3	285237	C3orf38	chromosome 3 open reading frame 38
499314215	turquoise	3	285220	EPHA6	EPH receptor A6
499314218	turquoise	3	84100	ARL6	ADP-ribosylation factor-like 6
499314250	yellow	3	56650	CLDND1	claudin domain containing 1
499314254	yellow	3	1371	CPOX	coproporphyrinogen oxidase
499314272	blue	3	84319	CMSS1	cms1 ribosomal small subunit homolog (yeast)
499314282	brown	3	55773	TBC1D23	TBC1 domain family, member 23
499314283	blue	3	56954	NIT2	nitrilase family, member 2
499314284	turquoise	3	9868	TOMM70A	translocase of outer mitochondrial membrane 70 homolog A (S. cerevisiae)
499314289	blue	3	10342	TFG	TRK-fused gene
499314295	pink	3	57337	SENP7	SUMO1/sentrin specific peptidase 7
499314301	turquoise	3	57092	PCNP	PEST proteolytic signal containing nuclear protein
499314304	black	3	27107	ZBTB11	zinc finger and BTB domain containing 11
499314306	blue	3	6152	RPL24	ribosomal protein L24
499314307	black	3	105374013	LOC105374013	endogenous retrovirus group K member 5 Gag polyprotein
499314309	cyan	3	79598	CEP97	centrosomal protein 97kDa
499314310	cyan	3	91775	NXPE3	neurexophilin and PC-esterase domain family, member 3
499314333	yellow	3	214	ALCAM	activated leukocyte cell adhesion molecule
499314352	yellow	3	344595	LINC00883	long intergenic non-protein coding RNA 883
499314357	yellow	3	56987	BBX	bobby sox homolog (Drosophila)
499314360	turquoise	3	961	CD47	CD47 molecule
499314371	turquoise	3	9666	DZIP3	DAZ interacting zinc finger protein 3
499314397	turquoise	3	25945	PVRL3	poliovirus receptor-related 3
499314407	turquoise	3	55347	ABHD10	abhydrolase domain containing 10
499314408	turquoise	3	29114	TAGLN3	transgelin 3
499314419	turquoise	3	4345	CD200	CD200 molecule
499314424	blue	3	64422	ATG3	autophagy related 3
499314425	blue	3	55032	SLC35A5	solute carrier family 35, member A5
499314428	purple	3	100653395	LOC100653395	methionine adenosyltransferase II, alpha pseudogene
499314448	turquoise	3	80218	NAA50	N(alpha)-acetyltransferase 50, NatE catalytic subunit
499314450	turquoise	3	523	ATP6V1A	ATPase, H+ transporting, lysosomal 70kDa, V1 subunit A
499314451	magenta	3	54762	GRAMD1C	GRAM domain containing 1C
499314465	turquoise	3	26137	ZBTB20	zinc finger and BTB domain containing 20
499314478	turquoise	3	2596	GAP43	growth associated protein 43
499314479	turquoise	3	4045	LSAMP	limbic system-associated membrane protein
499314492	grey	3	100421670	LOC100421670	developmentally regulated GTP binding protein 1 pseudogene
499314499	yellow	3	152404	IGSF11	immunoglobulin superfamily, member 11
499314511	blue	3	51300	TIMMDC1	translocase of inner mitochondrial membrane domain containing 1
499314520	purple	3	10063	COX17	COX17 cytochrome c oxidase copper chaperone
499314525	turquoise	3	2932	GSK3B	glycogen synthase kinase 3 beta
499314531	cyan	3	116064	LRRC58	leucine rich repeat containing 58
499314533	tan	3	11167	FSTL1	follistatin-like 1
499314539	blue	3	4710	NDUFB4	NADH dehydrogenase (ubiquinone) 1 beta subcomplex, 4, 15kDa
499314546	turquoise	3	9515	STXBP5L	syntaxin binding protein 5-like
499314556	blue	3	2804	GOLGB1	golgin B1
499314559	magenta	3	6565	SLC15A2	solute carrier family 15 (oligopeptide transporter), member 2
499314567	blue	3	26355	FAM162A	family with sequence similarity 162, member A
499314570	turquoise	3	3836	KPNA1	karyopherin alpha 1 (importin alpha 5)
499314574	purple	3	165631	PARP15	poly (ADP-ribose) polymerase family, member 15
499314588	green	3	111	ADCY5	adenylate cyclase 5
499314591	turquoise	3	201562	HACD2	3-hydroxyacyl-CoA dehydratase 2
499314593	yellow	3	4638	MYLK	myosin light chain kinase
499314597	blue	3	64770	CCDC14	coiled-coil domain containing 14
499314599	turquoise	3	8997	KALRN	kalirin, RhoGEF kinase
499314618	brown	3	7707	ZNF148	zinc finger protein 148
499314623	blue	3	8723	SNX4	sorting nexin 4
499314645	red	3	54946	SLC41A3	solute carrier family 41, member 3
499314648	greenyellow	3	10840	ALDH1L1	aldehyde dehydrogenase 1 family, member L1
499314655	black	3	28999	KLF15	Kruppel-like factor 15
499314659	black	3	79364	ZXDC	ZXD family zinc finger C
499314670	red	3	84303	CHCHD6	coiled-coil-helix-coiled-coil-helix domain containing 6
499314673	pink	3	5361	PLXNA1	plexin A1
499314686	red	3	50512	PODXL2	podocalyxin-like 2
499314687	green	3	80325	ABTB1	ankyrin repeat and BTB (POZ) domain containing 1
499314688	green	3	11343	MGLL	monoglyceride lipase
499314694	purple	3	29927	SEC61A1	Sec61 alpha 1 subunit (S. cerevisiae)
499314708	blue	3	6184	RPN1	ribophorin I
499314710	grey	3	7879	RAB7A	RAB7A, member RAS oncogene family
499314719	black	3	28976	ACAD9	acyl-CoA dehydrogenase family, member 9
499314728	blue	3	7555	CNBP	CCHC-type zinc finger, nucleic acid binding protein
499314732	blue	3	22820	COPG1	coatomer protein complex, subunit gamma 1
499314734	blue	3	56941	HMCES	5-hydroxymethylcytosine (hmC) binding, ES cell-specific
499314735	red	3	8971	H1FX	H1 histone family, member X
499314741	lightcyan	3	677797	SNORA7B	small nucleolar RNA, H/ACA box 7B
499314743	blue	3	8930	MBD4	methyl-CpG binding domain protein 4
499314748	brown	3	23023	TMCC1	transmembrane and coiled-coil domain family 1
499314765	turquoise	3	30849	PIK3R4	phosphoinositide-3-kinase, regulatory subunit 4
499314769	turquoise	3	27032	ATP2C1	ATPase, Ca++ transporting, type 2C, member 1
499314777	turquoise	3	131870	NUDT16	nudix (nucleoside diphosphate linked moiety X)-type motif 16
499314779	blue	3	11222	MRPL3	mitochondrial ribosomal protein L3
499314783	turquoise	3	131034	CPNE4	copine IV
499314793	blue	3	23317	DNAJC13	DnaJ (Hsp40) homolog, subfamily C, member 13
499314798	turquoise	3	79876	UBA5	ubiquitin-like modifier activating enzyme 5
499314808	turquoise	3	55573	CDV3	CDV3 homolog (mouse)
499314810	yellow	3	7018	TF	transferrin
499314813	turquoise	3	58477	SRPRB	signal recognition particle receptor, B subunit
499314815	brown	3	51560	RAB6B	RAB6B, member RAS oncogene family
499314820	blue	3	6259	RYK	receptor-like tyrosine kinase
499314825	yellow	3	51421	AMOTL2	angiomotin like 2
499314830	blue	3	25847	ANAPC13	anaphase promoting complex subunit 13
499314831	blue	3	80254	CEP63	centrosomal protein 63kDa
499314845	brown	3	55167	MSL2	male-specific lethal 2 homolog (Drosophila)
499314848	blue	3	5096	PCCB	propionyl CoA carboxylase, beta polypeptide
499314850	brown	3	10274	STAG1	stromal antigen 1
499314854	blue	3	80723	SLC35G2	solute carrier family 35, member G2
499314873	turquoise	3	25852	ARMC8	armadillo repeat containing 8
499314875	brown	3	22808	MRAS	muscle RAS oncogene homolog
499314878	blue	3	80321	CEP70	centrosomal protein 70kDa
499314881	brown	3	5291	PIK3CB	phosphatidylinositol-4,5-bisphosphate 3-kinase, catalytic subunit beta
499314895	blue	3	56945	MRPS22	mitochondrial ribosomal protein S22
499314896	turquoise	3	9276	COPB2	coatomer protein complex, subunit beta 2 (beta prime)
499314905	lightgreen	3	64084	CLSTN2	calsyntenin 2
499314911	blue	3	55186	SLC25A36	solute carrier family 25 (pyrimidine nucleotide carrier), member 36
499314914	turquoise	3	92370	PXYLP1	2-phosphoxylose phosphatase 1
499314917	brown	3	253461	ZBTB38	zinc finger and BTB domain containing 38
499314919	turquoise	3	5922	RASA2	RAS p21 protein activator 2
499314923	blue	3	9616	RNF7	ring finger protein 7
499314927	turquoise	3	483	ATP1B3	ATPase, Na+/K+ transporting, beta 3 polypeptide
499314932	blue	3	54464	XRN1	5''-3'' exoribonuclease 1
499314933	blue	3	545	ATR	ATR serine/threonine kinase
499314940	blue	3	7220	TRPC1	transient receptor potential cation channel, subfamily C, member 1
499314948	blue	3	23350	U2SURP	U2 snRNP-associated SURP domain containing
499314960	grey60	3	205428	C3orf58	chromosome 3 open reading frame 58
499314971	tan	3	5352	PLOD2	procollagen-lysine, 2-oxoglutarate 5-dioxygenase 2
499314973	greenyellow	3	57088	PLSCR4	phospholipid scramblase 4
499314976	tan	3	5359	PLSCR1	phospholipid scramblase 1
499314998	blue	3	2992	GYG1	glycogenin 1
499314999	blue	3	6596	HLTF	helicase-like transcription factor
499315002	greenyellow	3	1356	CP	ceruloplasmin (ferroxidase)
499315007	tan	3	4071	TM4SF1	transmembrane 4 L six family member 1
499315018	yellow	3	11342	RNF13	ring finger protein 13
499315021	turquoise	3	5217	PFN2	profilin 2
499315033	black	3	9819	TSC22D2	TSC22 domain family, member 2
499315034	black	3	27230	SERP1	stress-associated endoplasmic reticulum protein 1
499315035	turquoise	3	83939	EIF2A	eukaryotic translation initiation factor 2A, 65kDa
499315036	turquoise	3	51714	SELT	selenoprotein T
499315047	blue	3	116931	MED12L	mediator complex subunit 12-like
499315054	grey	3	64805	P2RY12	purinergic receptor P2Y, G-protein coupled, 12
499315068	brown	3	4154	MBNL1	muscleblind-like splicing regulator 1
499315084	purple	3	100507524	ARHGEF26-AS1	ARHGEF26 antisense RNA 1
499315088	blue	3	170506	DHX36	DEAH (Asp-Glu-Ala-His) box polypeptide 36
499315111	turquoise	3	8833	GMPS	guanine monphosphate synthase
499315116	turquoise	3	7881	KCNAB1	potassium channel, voltage gated subfamily A regulatory beta subunit 1
499315122	pink	3	6747	SSR3	signal sequence receptor, gamma (translocon-associated protein gamma)
499315124	tan	3	25976	TIPARP	TCDD-inducible poly(ADP-ribose) polymerase
499315134	tan	3	57018	CCNL1	cyclin L1
499315145	blue	3	51319	RSRC1	arginine/serine-rich coiled-coil 1
499315152	blue	3	85476	GFM1	G elongation factor, mitochondrial 1
499315156	turquoise	3	100287290	LOC100287290	cytokine receptor CRL2
499315158	greenyellow	3	64747	MFSD1	major facilitator superfamily domain containing 1
499315164	turquoise	3	29970	SCHIP1	schwannomin interacting protein 1
499315178	yellow	3	57560	IFT80	intraflagellar transport 80
499315185	turquoise	3	3840	KPNA4	karyopherin alpha 4 (importin alpha 3)
499315186	blue	3	677767	SCARNA7	small Cajal body-specific RNA 7
499315190	turquoise	3	151742	PPM1L	protein phosphatase, Mg2+/Mn2+ dependent, 1L
499315192	midnightblue	3	8706	B3GALNT1	beta-1,3-N-acetylgalactosaminyltransferase 1 (globoside blood group)
499315194	blue	3	51068	NMD3	NMD3 ribosome export adaptor
499315200	blue	3	647099	RPL23AP42	ribosomal protein L23a pseudogene 42
499315217	salmon	3	22865	SLITRK3	SLIT and NTRK-like family, member 3
499315236	blue	3	11235	PDCD10	programmed cell death 10
499315238	turquoise	3	5274	SERPINI1	serpin peptidase inhibitor, clade I (neuroserpin), member 1
499315242	magenta	3	27333	GOLIM4	golgi integral membrane protein 4
499315255	blue	3	125371	RPL22P1	ribosomal protein L22 pseudogene 1
499315260	green	3	7012	TERC	telomerase RNA component
499315271	turquoise	3	7095	SEC62	SEC62 homolog (S. cerevisiae)
499315274	green	3	80012	PHC3	polyhomeotic homolog 3 (Drosophila)
499315277	turquoise	3	5584	PRKCI	protein kinase C, iota
499315278	brown	3	6498	SKIL	SKI-like proto-oncogene
499315280	yellow	3	5010	CLDN11	claudin 11
499315283	turquoise	3	57709	SLC7A14	solute carrier family 7, member 14
499315295	magenta	3	23043	TNIK	TRAF2 and NCK interacting kinase
499315301	purple	3	389177	TMEM212	transmembrane protein 212
499315313	brown	3	57552	NCEH1	neutral cholesterol ester hydrolase 1
499315324	turquoise	3	22871	NLGN1	neuroligin 1
499315349	turquoise	3	79718	TBL1XR1	transducin (beta)-like 1 X-linked receptor 1
499315367	brown	3	64393	ZMAT3	zinc finger, matrin-type 3
499315369	turquoise	3	5290	PIK3CA	phosphatidylinositol-4,5-bisphosphate 3-kinase, catalytic subunit alpha
499315373	blue	3	55669	MFN1	mitofusin 1
499315374	salmon	3	59345	GNB4	guanine nucleotide binding protein (G protein), beta polypeptide 4
499315378	turquoise	3	57129	MRPL47	mitochondrial ribosomal protein L47
499315379	blue	3	4711	NDUFB5	NADH dehydrogenase (ubiquinone) 1 beta subcomplex, 5, 16kDa
499315381	brown	3	51555	PEX5L	peroxisomal biogenesis factor 5-like
499315383	cyan	3	105374239	LOC105374239	uncharacterized LOC105374239
499315388	brown	3	151613	TTC14	tetratricopeptide repeat domain 14
499315396	black	3	8087	FXR1	fragile X mental retardation, autosomal homolog 1
499315397	blue	3	131118	DNAJC19	DnaJ (Hsp40) homolog, subfamily C, member 19
499315398	yellow	3	347689	SOX2-OT	SOX2 overlapping transcript
499315403	grey	3	6657	SOX2	SRY (sex determining region Y)-box 2
499315415	brown	3	23200	ATP11B	ATPase, class VI, type 11B
499315417	brown	3	54165	DCUN1D1	DCN1, defective in cullin neddylation 1, domain containing 1
499315420	blue	3	56922	MCCC1	methylcrotonoyl-CoA carboxylase 1 (alpha)
499315424	grey	3	23101	MCF2L2	MCF.2 cell line derived transforming sequence-like 2
499315429	grey	3	100874019	KLHL6-AS1	KLHL6 antisense RNA 1
499315432	turquoise	3	54800	KLHL24	kelch-like family member 24
499315433	turquoise	3	55689	YEATS2	YEATS domain containing 2
499315434	yellow	3	79929	MAP6D1	MAP6 domain containing 1
499315435	blue	3	55486	PARL	presenilin associated, rhomboid-like
499315439	black	3	10057	ABCC5	ATP-binding cassette, sub-family C (CFTR/MRP), member 5
499315448	turquoise	3	8893	EIF2B5	eukaryotic translation initiation factor 2B, subunit 5 epsilon, 82kDa
499315451	blue	3	1173	AP2M1	adaptor-related protein complex 2, mu 1 subunit
499315452	red	3	55324	ABCF3	ATP-binding cassette, sub-family F (GCN20), member 3
499315457	green	3	94032	CAMK2N2	calcium/calmodulin-dependent protein kinase II inhibitor 2
499315458	turquoise	3	5708	PSMD2	proteasome (prosome, macropain) 26S subunit, non-ATPase, 2
499315459	red	3	1981	EIF4G1	eukaryotic translation initiation factor 4 gamma, 1
499315461	red	3	131408	FAM131A	family with sequence similarity 131, member A
499315465	green	3	8646	CHRD	chordin
499315472	blue	3	64110	MAGEF1	melanoma antigen family F1
499315475	turquoise	3	23355	VPS8	vacuolar protein sorting 8 homolog (S. cerevisiae)
499315476	magenta	3	285382	C3orf70	chromosome 3 open reading frame 70
499315481	blue	3	9175	MAP3K13	mitogen-activated protein kinase kinase kinase 13
499315488	turquoise	3	59343	SENP2	SUMO1/sentrin/SMT3 specific peptidase 2
499315493	blue	3	6434	TRA2B	transformer 2 beta homolog (Drosophila)
499315495	turquoise	3	2119	ETV5	ets variant 5
499315498	grey	3	1608	DGKG	diacylglycerol kinase, gamma 90kDa
499315502	black	3	51726	DNAJB11	DnaJ (Hsp40) homolog, subfamily B, member 11
499315513	turquoise	3	1974	EIF4A2	eukaryotic translation initiation factor 4A2
499315516	lightcyan	3	677847	SNORA81	small nucleolar RNA, H/ACA box 81
499315517	lightcyan	3	6043	SNORA63	small nucleolar RNA, H/ACA box 63
499315520	blue	3	102724699	LOC102724699	uncharacterized LOC102724699
499315525	greenyellow	3	6480	ST6GAL1	ST6 beta-galactosamide alpha-2,6-sialyltranferase 1
499315540	tan	3	604	BCL6	B-cell CLL/lymphoma 6
499315579	pink	3	152137	CCDC50	coiled-coil domain containing 50
499315586	turquoise	3	2257	FGF12	fibroblast growth factor 12
499315599	magenta	3	84239	ATP13A4	ATPase type 13A4
499315603	blue	3	4976	OPA1	optic atrophy 1 (autosomal dominant)
499315625	blue	3	79572	ATP13A3	ATPase type 13A3
499315632	brown	3	55341	LSG1	large 60S subunit nuclear export GTPase 1
499315645	green	3	23527	ACAP2	ArfGAP with coiled-coil, ankyrin repeat and PH domains 2
499315647	blue	3	5504	PPP1R2	protein phosphatase 1, regulatory (inhibitor) subunit 2
499315649	yellow	3	347	APOD	apolipoprotein D
499315654	grey	3	727956	SDHAP2	succinate dehydrogenase complex, subunit A, flavoprotein pseudogene 2
499315662	green	3	10188	TNK2	tyrosine kinase, non-receptor, 2
499315670	blue	3	7037	TFRC	transferrin receptor
499315678	blue	3	5130	PCYT1A	phosphate cytidylyltransferase 1, choline, alpha
499315683	brown	3	26043	UBXN7	UBX domain protein 7
499315685	brown	3	165918	RNF168	ring finger protein 168, E3 ubiquitin protein ligase
499315691	brown	3	200933	FBXO45	F-box protein 45
499315695	turquoise	3	54965	PIGX	phosphatidylinositol glycan anchor biosynthesis, class X
499315696	yellow	3	5062	PAK2	p21 protein (Cdc42/Rac)-activated kinase 2
499315698	turquoise	3	205564	SENP5	SUMO1/sentrin specific peptidase 5
499315699	blue	3	22916	NCBP2	nuclear cap binding protein subunit 2, 20kDa
499315706	turquoise	3	1739	DLG1	discs, large homolog 1 (Drosophila)
499315713	black	3	622	BDH1	3-hydroxybutyrate dehydrogenase, type 1
499315716	salmon	3	220729	LOC220729	succinate dehydrogenase complex, subunit A, flavoprotein (Fp) pseudogene
499315719	pink	3	9711	KIAA0226	KIAA0226
499315721	turquoise	3	84248	FYTTD1	forty-two-three domain containing 1
499315722	yellow	3	84859	LRCH3	leucine-rich repeats and calponin homology (CH) domain containing 3
499315726	blue	3	6165	RPL35A	ribosomal protein L35a
499315739	grey	4	152687	ZNF595	zinc finger protein 595
499315743	purple	4	100288172	LOC100288172	WEE1 homolog (S. pombe) pseudogene
499315748	green	4	7700	ZNF141	zinc finger protein 141
499315752	pink	4	170960	ZNF721	zinc finger protein 721
499315754	black	4	54872	PIGG	phosphatidylinositol glycan anchor biosynthesis, class G
499315755	blue	4	105374338	LOC105374338	uncharacterized LOC105374338
499315759	blue	4	521	ATP5I	ATP synthase, H+ transporting, mitochondrial Fo complex, subunit E
499315762	grey	4	10336	PCGF3	polycomb group ring finger 3
499315764	green	4	10815	CPLX1	complexin 1
499315767	green	4	2580	GAK	cyclin G associated kinase
499315769	brown	4	84286	TMEM175	transmembrane protein 175
499315785	red	4	1487	CTBP1	C-terminal binding protein 1
499315791	red	4	10296	MAEA	macrophage erythroblast attacher
499315800	turquoise	4	7884	SLBP	stem-loop binding protein
499315803	brown	4	2261	FGFR3	fibroblast growth factor receptor 3
499315804	green	4	3954	LETM1	leucine zipper-EF-hand containing transmembrane protein 1
499315805	turquoise	4	7468	WHSC1	Wolf-Hirschhorn syndrome candidate 1
499315806	grey	4	677770	SCARNA22	small Cajal body-specific RNA 22
499315811	green	4	339983	NAT8L	N-acetyltransferase 8-like (GCN5-related, putative)
499315814	black	4	79441	HAUS3	HAUS augmin-like complex, subunit 3
499315816	pink	4	10608	MXD4	MAX dimerization protein 4
499315824	blue	4	6047	RNF4	ring finger protein 4
499315829	blue	4	118	ADD1	adducin 1 (alpha)
499315835	pink	4	3064	HTT	huntingtin
499315838	green	4	6002	RGS12	regulator of G-protein signaling 12
499315866	pink	4	85013	TMEM128	transmembrane protein 128
499315870	turquoise	4	27065	NSG1	neuron specific gene family member 1
499315871	blue	4	53407	STX18	syntaxin 18
499315888	red	4	1400	CRMP1	collapsin response mediator protein 1
499315892	red	4	152789	JAKMIP1	janus kinase and microtubule interacting protein 1
499315895	green	4	7466	WFS1	Wolfram syndrome 1 (wolframin)
499315896	salmon	4	5522	PPP2R2C	protein phosphatase 2, regulatory subunit B, gamma
499315899	blue	4	93621	MRFAP1	Morf4 family associated protein 1
499315904	blue	4	114932	MRFAP1L1	Morf4 family associated protein 1-like 1
499315907	turquoise	4	9778	KIAA0232	KIAA0232
499315908	turquoise	4	57533	TBC1D14	TBC1 domain family, member 14
499315911	green	4	93624	TADA2B	transcriptional adaptor 2B
499315912	turquoise	4	80273	GRPEL1	GrpE-like 1, mitochondrial (E. coli)
499315926	green	4	84448	ABLIM2	actin binding LIM protein family, member 2
499315953	black	4	100287178	USP17L11	ubiquitin specific peptidase 17-like family member 11
499315957	black	4	100288520	USP17L15	ubiquitin specific peptidase 17-like family member 15
499315974	black	4	391622	USP17L6P	ubiquitin specific peptidase 17-like family member 6, pseudogene
499315996	blue	4	9948	WDR1	WD repeat domain 1
499316031	turquoise	4	9364	RAB28	RAB28, member RAS oncogene family
499316037	blue	4	259282	BOD1L1	biorientation of chromosomes in cell division 1-like 1
499316045	purple	4	201853	LINC00504	long intergenic non-protein coding RNA 504
499316050	yellow	4	132864	CPEB2	cytoplasmic polyadenylation element binding protein 2
499316056	brown	4	57545	CC2D2A	coiled-coil and C2 domain containing 2A
499316057	blue	4	26234	FBXL5	F-box and leucine-rich repeat protein 5
499316068	brown	4	202018	TAPT1	transmembrane anterior posterior transformation 1
499316075	turquoise	4	9079	LDB2	LIM domain binding 2
499316082	yellow	4	5860	QDPR	quinoid dihydropteridine reductase
499316085	tan	4	51056	LAP3	leucine aminopeptidase 3
499316087	black	4	80306	MED28	mediator complex subunit 28
499316090	blue	4	54876	DCAF16	DDB1 and CUL4 associated factor 16
499316101	turquoise	4	9353	SLIT2	slit homolog 2 (Drosophila)
499316105	blue	4	133015	PACRGL	PARK2 co-regulated-like
499316106	turquoise	4	80333	KCNIP4	Kv channel interacting protein 4
499316109	grey	4	102723645	LOC102723645	uncharacterized LOC102723645
499316111	yellow	4	100270987	RPL31P25	ribosomal protein L31 pseudogene 25
499316112	brown	4	359822	KCNIP4-IT1	KCNIP4 intronic transcript 1 (non-protein coding)
499316115	magenta	4	166647	ADGRA3	G protein-coupled receptor 125
499316128	turquoise	4	10891	PPARGC1A	peroxisome proliferator-activated receptor gamma, coactivator 1 alpha
499316131	turquoise	4	1665	DHX15	DEAH (Asp-Glu-Ala-His) box helicase 15
499316137	brown	4	91050	CCDC149	coiled-coil domain containing 149
499316146	blue	4	29945	ANAPC4	anaphase promoting complex subunit 4
499316164	yellow	4	3516	RBPJ	recombination signal binding protein for immunoglobulin kappa J region
499316169	turquoise	4	55296	TBC1D19	TBC1 domain family, member 19
499316199	turquoise	4	5099	PCDH7	protocadherin 7
499316224	yellow	4	116984	ARAP2	ArfGAP with RhoGAP domain, ankyrin repeat and PH domain 2
499316238	tan	4	768211	RELL1	RELT-like 1
499316244	brown	4	23216	TBC1D1	TBC1 (tre-2/USP6, BUB2, cdc16) domain family, member 1
499316268	yellow	4	51088	KLHL5	kelch-like family member 5
499316271	blue	4	57728	WDR19	WD repeat domain 19
499316272	blue	4	5981	RFC1	replication factor C (activator 1) 1, 145kDa
499316275	grey	4	6133	RPL9	ribosomal protein L9
499316276	grey	4	11019	LIAS	lipoic acid synthetase
499316279	purple	4	100885776	UGDH-AS1	UGDH antisense RNA 1
499316280	blue	4	201895	SMIM14	small integral membrane protein 14
499316283	brown	4	3093	UBE2K	ubiquitin-conjugating enzyme E2K
499316285	brown	4	23244	PDS5A	PDS5 cohesin associated factor A
499316302	yellow	4	323	APBB2	amyloid beta (A4) precursor protein-binding, family B, member 2
499316306	midnightblue	4	7345	UCHL1	ubiquitin carboxyl-terminal esterase L1 (ubiquitin thiolesterase)
499316307	yellow	4	22998	LIMCH1	LIM and calponin homology domains 1
499316319	turquoise	4	55161	TMEM33	transmembrane protein 33
499316321	blue	4	10463	SLC30A9	solute carrier family 30 (zinc transporter), member 9
499316326	turquoise	4	10396	ATP8A1	ATPase, aminophospholipid transporter (APLT), class I, type 8A, member 1
499316345	turquoise	4	60558	GUF1	GUF1 GTPase homolog (S. cerevisiae)
499316346	turquoise	4	132789	GNPDA2	glucosamine-6-phosphate deaminase 2
499316355	magenta	4	2565	GABRG1	gamma-aminobutyric acid (GABA) A receptor, gamma 1
499316356	yellow	4	2555	GABRA2	gamma-aminobutyric acid (GABA) A receptor, alpha 2
499316359	brown	4	2557	GABRA4	gamma-aminobutyric acid (GABA) A receptor, alpha 4
499316360	midnightblue	4	2560	GABRB1	gamma-aminobutyric acid (GABA) A receptor, beta 1
499316381	yellow	4	285527	FRYL	FRY-like
499316383	blue	4	54940	OCIAD1	OCIA domain containing 1
499316396	turquoise	4	23142	DCUN1D4	DCN1, defective in cullin neddylation 1, domain containing 4
499316400	yellow	4	6443	SGCB	sarcoglycan, beta (43kDa dystrophin-associated glycoprotein)
499316404	brown	4	64854	USP46	ubiquitin specific peptidase 46
499316406	brown	4	57291	DANCR	differentiation antagonizing non-protein coding RNA
499316416	blue	4	81608	FIP1L1	factor interacting with PAPOLA and CPSF1
499316417	turquoise	4	84708	LNX1	ligand of numb-protein X 1, E3 ubiquitin protein ligase
499316429	salmon	4	5156	PDGFRA	platelet-derived growth factor receptor, alpha polypeptide
499316443	yellow	4	55858	TMEM165	transmembrane protein 165
499316444	brown	4	9575	CLOCK	clock circadian regulator
499316450	blue	4	55763	EXOC1	exocyst complex component 1
499316463	blue	4	10606	PAICS	phosphoribosylaminoimidazole carboxylase, phosphoribosylaminoimidazole succinocarboxamide synthetase
499316464	blue	4	6731	SRP72	signal recognition particle 72kDa
499316469	turquoise	4	84525	HOPX	HOP homeobox
499316479	blue	4	5431	POLR2B	polymerase (RNA) II (DNA directed) polypeptide B, 140kDa
499316481	greenyellow	4	3490	IGFBP7	insulin-like growth factor binding protein 7
499316497	black	4	100271150	RPL17P19	ribosomal protein L17 pseudogene 19
499316498	turquoise	4	23284	ADGRL3	latrophilin 3
499316523	turquoise	4	2044	EPHA5	EPH receptor A5
499316537	green	4	1060	CENPC	centromere protein C
499316539	blue	4	55236	UBA6	ubiquitin-like modifier activating enzyme 6
499316562	blue	4	91746	YTHDC1	YTH domain containing 1
499316633	turquoise	4	22902	RUFY3	RUN and FYVE domain containing 3
499316634	turquoise	4	2926	GRSF1	G-rich RNA sequence binding factor 1
499316635	brown	4	92597	MOB1B	MOB kinase activator 1B
499316636	turquoise	4	1633	DCK	deoxycytidine kinase
499316638	magenta	4	8671	SLC4A4	solute carrier family 4 (sodium bicarbonate cotransporter), member 4
499316639	purple	4	100420462	LDHAL6EP	lactate dehydrogenase A-like 6E, pseudogene
499316649	brown	4	26057	ANKRD17	ankyrin repeat domain 17
499316686	turquoise	4	25849	PARM1	prostate androgen-regulated mucin-like protein 1
499316692	turquoise	4	25898	RCHY1	ring finger and CHY zinc finger domain containing 1, E3 ubiquitin protein ligase
499316695	turquoise	4	8999	CDKL2	cyclin-dependent kinase-like 2 (CDC2-related kinase)
499316696	turquoise	4	9908	G3BP2	GTPase activating protein (SH3 domain) binding protein 2
499316697	turquoise	4	8615	USO1	USO1 vesicle transport factor
499316702	blue	4	55153	SDAD1	SDA1 domain containing 1
499316705	black	4	419	ART3	ADP-ribosyltransferase 3
499316709	pink	4	53371	NUP54	nucleoporin 54kDa
499316710	yellow	4	950	SCARB2	scavenger receptor class B, member 2
499316730	blue	4	55752	2017-09-11	septin 11
499316735	turquoise	4	10983	CCNI	cyclin I
499316739	brown	4	901	CCNG2	cyclin G2
499316747	brown	4	246175	CNOT6L	CCR4-NOT transcription complex, subunit 6-like
499316748	turquoise	4	65008	MRPL1	mitochondrial ribosomal protein L1
499316761	pink	4	55589	BMP2K	BMP2 inducible kinase
499316764	brown	4	152559	PAQR3	progestin and adipoQ receptor family member III
499316779	pink	4	56978	PRDM8	PR domain containing 8
499316798	black	4	3184	HNRNPD	heterogeneous nuclear ribonucleoprotein D (AU-rich element RNA binding protein 1, 37kDa)
499316801	blue	4	9987	HNRNPDL	heterogeneous nuclear ribonucleoprotein D-like
499316802	blue	4	58478	ENOPH1	enolase-phosphatase 1
499316805	blue	4	441027	TMEM150C	transmembrane protein 150C
499316810	pink	4	79966	SCD5	stearoyl-CoA desaturase 5
499316813	turquoise	4	22872	SEC31A	SEC31 homolog A (S. cerevisiae)
499316814	blue	4	100499177	THAP9-AS1	THAP9 antisense RNA 1
499316817	blue	4	51138	COPS4	COP9 signalosome subunit 4
499316828	blue	4	51023	MRPS18C	mitochondrial ribosomal protein S18C
499316841	turquoise	4	1040	CDS1	CDP-diacylglycerol synthase (phosphatidate cytidylyltransferase) 1
499316842	brown	4	23001	WDFY3	WD repeat and FYVE domain containing 3
499316844	brown	4	83478	ARHGAP24	Rho GTPase activating protein 24
499316848	turquoise	4	5602	MAPK10	mitogen-activated protein kinase 10
499316851	greenyellow	4	5783	PTPN13	protein tyrosine phosphatase, non-receptor type 13 (APO-1/CD95 (Fas)-associated phosphatase)
499316857	grey	4	4299	AFF1	AF4/FMR2 family, member 1
499316865	blue	4	51170	HSD17B11	hydroxysteroid (17-beta) dehydrogenase 11
499316867	black	4	53343	NUDT9	nudix (nucleoside diphosphate linked moiety X)-type motif 9
499316870	blue	4	8404	SPARCL1	SPARC-like 1 (hevin)
499316871	grey	4	105377322	LOC105377322	uncharacterized LOC105377322
499316880	yellow	4	6696	SPP1	secreted phosphoprotein 1
499316882	yellow	4	5311	PKD2	polycystic kidney disease 2 (autosomal dominant)
499316883	grey	4	9429	ABCG2	ATP-binding cassette, sub-family G (WHITE), member 2 (Junior blood group)
499316885	brown	4	152926	PPM1K	protein phosphatase, Mg2+/Mn2+ dependent, 1K
499316892	turquoise	4	100996939	PYURF	PIGY upstream reading frame
499316893	turquoise	4	84992	PIGY	phosphatidylinositol glycan anchor biosynthesis, class Y
499316896	turquoise	4	8916	HERC3	HECT and RLD domain containing E3 ubiquitin protein ligase 3
499316898	turquoise	4	266812	NAP1L5	nucleosome assembly protein 1-like 5
499316900	brown	4	10144	FAM13A	family with sequence similarity 13, member A
499316907	midnightblue	4	6622	SNCA	synuclein, alpha (non A4 component of amyloid precursor)
499316912	turquoise	4	401145	CCSER1	coiled-coil serine-rich protein 1
499316926	blue	4	56916	SMARCAD1	SWI/SNF-related, matrix-associated actin-dependent regulator of chromatin, subfamily a, containing DEAD/H box 1
499316929	magenta	4	10611	PDLIM5	PDZ and LIM domain 5
499316931	magenta	4	658	BMPR1B	bone morphogenetic protein receptor, type IB
499316950	turquoise	4	5910	RAP1GDS1	RAP1, GTP-GDP dissociation stimulator 1
499316952	brown	4	10098	TSPAN5	tetraspanin 5
499316957	turquoise	4	1977	EIF4E	eukaryotic translation initiation factor 4E
499316964	blue	4	128	ADH5	alcohol dehydrogenase 5 (class III), chi polypeptide
499316980	turquoise	4	8649	LAMTOR3	late endosomal/lysosomal adaptor, MAPK and MTOR activator 3
499316981	turquoise	4	79982	DNAJB14	DnaJ (Hsp40) homolog, subfamily B, member 14
499316982	turquoise	4	3015	H2AFZ	H2A histone family, member Z
499316992	turquoise	4	5530	PPP3CA	protein phosphatase 3, catalytic subunit, alpha isozyme
499317011	turquoise	4	7323	UBE2D3	ubiquitin-conjugating enzyme E2D 3
499317017	turquoise	4	133308	SLC9B2	solute carrier family 9, subfamily B (NHA2, cation proton antiporter 2), member 2
499317018	grey	4	56898	BDH2	3-hydroxybutyrate dehydrogenase, type 2
499317033	blue	4	27068	PPA2	pyrophosphatase (inorganic) 2
499317047	turquoise	4	93627	TBCK	TBC1 domain containing kinase
499317049	blue	4	9255	AIMP1	aminoacyl tRNA synthetase complex-interacting multifunctional protein 1
499317061	blue	4	9061	PAPSS1	3''-phosphoadenosine 5''-phosphosulfate synthase 1
499317073	blue	4	6164	RPL34	ribosomal protein L34
499317074	blue	4	58505	OSTC	oligosaccharyltransferase complex subunit (non-catalytic)
499317076	magenta	4	64850	ETNPPL	ethanolamine-phosphate phospho-lyase
499317083	turquoise	4	10427	SEC24B	SEC24 family member B
499317124	turquoise	4	55435	AP1AR	adaptor-related protein complex 1 associated regulatory protein
499317133	blue	4	51574	LARP7	La ribonucleoprotein domain family, member 7
499317144	brown	4	287	ANK2	ankyrin 2, neuronal
499317150	yellow	4	728937	RPS26P25	ribosomal protein S26 pseudogene 25
499317152	midnightblue	4	817	CAMK2D	calcium/calmodulin-dependent protein kinase II delta
499317160	yellow	4	7368	UGT8	UDP glycosyltransferase 8
499317193	turquoise	4	9348	NDST3	N-deacetylase/N-sulfotransferase (heparan glucosaminyl) 3
499317196	blue	4	100093630	SNHG8	small nucleolar RNA host gene 8 (non-protein coding)
499317205	blue	4	57721	METTL14	methyltransferase like 14
499317207	brown	4	171024	SYNPO2	synaptopodin 2
499317216	magenta	4	54532	USP53	ubiquitin specific peptidase 53
499317217	blue	4	401152	C4orf3	chromosome 4 open reading frame 3
499317224	black	4	645513	LOC645513	uncharacterized LOC645513
499317245	greenyellow	4	308	ANXA5	annexin A5
499317246	turquoise	4	132332	TMEM155	transmembrane protein 155
499317250	turquoise	4	55212	BBS7	Bardet-Biedl syndrome 7
499317254	turquoise	4	84162	KIAA1109	KIAA1109
499317263	tan	4	2247	FGF2	fibroblast growth factor 2 (basic)
499317295	blue	4	27152	INTU	inturned planar cell polarity protein
499317298	black	4	22824	HSPA4L	heat shock 70kDa protein 4-like
499317305	blue	4	55132	LARP1B	La ribonucleoprotein domain family, member 1B
499317308	brown	4	10424	PGRMC2	progesterone receptor membrane component 2
499317312	turquoise	4	79960	JADE1	jade family PHD finger 1
499317313	blue	4	132320	SCLT1	sodium channel and clathrin linker 1
499317349	brown	4	57575	PCDH10	protocadherin 10
499317380	magenta	4	23657	SLC7A11	solute carrier family 7 (anionic amino acid transporter light chain, xc- system), member 11
499317387	yellow	4	1998	ELF2	E74-like factor 2 (ets domain transcription factor)
499317390	blue	4	4717	NDUFC1	NADH dehydrogenase (ubiquinone) 1, subcomplex unknown, 1, 6kDa
499317391	turquoise	4	80155	NAA15	N(alpha)-acetyltransferase 15, NatA auxiliary subunit
499317395	purple	4	100421868	LOC100421868	glucose-fructose oxidoreductase domain containing 2 pseudogene
499317397	brown	4	80854	SETD7	SET domain containing (lysine methyltransferase) 7
499317408	blue	4	60592	SCOC	short coiled-coil protein
499317416	turquoise	4	23158	TBC1D9	TBC1 domain family, member 9 (with GRAM domain)
499317424	turquoise	4	8821	INPP4B	inositol polyphosphate-4-phosphatase, type II, 105kDa
499317432	yellow	4	2549	GAB1	GRB2-associated binding protein 1
499317436	blue	4	8467	SMARCA5	SWI/SNF related, matrix associated, actin dependent regulator of chromatin, subfamily a, member 5
499317453	yellow	4	64399	HHIP	hedgehog interacting protein
499317455	blue	4	10393	ANAPC10	anaphase promoting complex subunit 10
499317456	blue	4	6059	ABCE1	ATP-binding cassette, sub-family E (OABP), member 1
499317457	black	4	54726	OTUD4	OTU deubiquitinase 4
499317498	turquoise	4	55751	TMEM184C	transmembrane protein 184C
499317500	turquoise	4	79658	ARHGAP10	Rho GTPase activating protein 10
499317504	turquoise	4	4306	NR3C2	nuclear receptor subfamily 3, group C, member 2
499317518	yellow	4	166614	DCLK2	doublecortin-like kinase 2
499317519	blue	4	987	LRBA	LPS-responsive vesicle trafficking, beach and anchor containing
499317525	blue	4	6189	RPS3A	ribosomal protein S3A
499317534	turquoise	4	5188	GATB	glutamyl-tRNA(Gln) amidotransferase, subunit B
499317545	turquoise	4	55294	FBXW7	F-box and WD repeat domain containing 7, E3 ubiquitin protein ligase
499317562	turquoise	4	23321	TRIM2	tripartite motif containing 2
499317579	blue	4	5356	PLRG1	pleiotropic regulator 1
499317590	turquoise	4	79884	MAP9	microtubule-associated protein 9
499317602	turquoise	4	2982	GUCY1A3	guanylate cyclase 1, soluble, alpha 3
499317604	turquoise	4	2983	GUCY1B3	guanylate cyclase 1, soluble, beta 3
499317614	turquoise	4	2743	GLRB	glycine receptor, beta
499317616	turquoise	4	2891	GRIA2	glutamate receptor, ionotropic, AMPA 2
499317620	magenta	4	51313	FAM198B	family with sequence similarity 198, member B
499317623	yellow	4	55314	TMEM144	transmembrane protein 144
499317624	yellow	4	646890	LOC646890	axin interactor, dorsalization associated pseudogene
499317627	turquoise	4	59350	RXFP1	relaxin/insulin-like family peptide receptor 1
499317629	blue	4	2110	ETFDH	electron-transferring-flavoprotein dehydrogenase
499317630	black	4	5481	PPID	peptidylprolyl isomerase D
499317631	brown	4	57600	FNIP2	folliculin interacting protein 2
499317636	brown	4	9693	RAPGEF2	Rap guanine nucleotide exchange factor (GEF) 2
499317655	brown	4	4886	NPY1R	neuropeptide Y receptor Y1
499317682	blue	4	201931	TMEM192	transmembrane protein 192
499317683	brown	4	11275	KLHL2	kelch-like family member 2
499317685	blue	4	6307	MSMO1	methylsterol monooxygenase 1
499317687	magenta	4	1363	CPE	carboxypeptidase E
499317699	yellow	4	50859	SPOCK3	sparc/osteonectin, cwcv and kazal-like domains proteoglycan (testican) 3
499317708	grey	4	23022	PALLD	palladin, cytoskeletal associated protein
499317714	turquoise	4	84869	CBR4	carbonyl reductase 4
499317721	blue	4	4750	NEK1	NIMA-related kinase 1
499317722	blue	4	1182	CLCN3	chloride channel, voltage-sensitive 3
499317723	blue	4	54969	C4orf27	chromosome 4 open reading frame 27
499317728	grey60	4	9848	MFAP3L	microfibrillar-associated protein 3-like
499317754	blue	4	3148	HMGB2	high mobility group box 2
499317757	grey	4	8819	SAP30	Sin3A-associated protein, 30kDa
499317759	magenta	4	11341	SCRG1	stimulator of chondrogenesis 1
499317793	turquoise	4	2823	GPM6A	glycoprotein M6A
499317797	blue	4	116966	WDR17	WD repeat domain 17
499317800	turquoise	4	60559	SPCS3	signal peptidase complex subunit 3 homolog (S. cerevisiae)
499317841	blue	4	1635	DCTD	dCMP deaminase
499317861	blue	4	60684	TRAPPC11	trafficking protein particle complex 11
499317863	brown	4	56977	STOX2	storkhead box 2
499317881	yellow	4	2180	ACSL1	acyl-CoA synthetase long-chain family member 1
499317892	turquoise	4	291	SLC25A4	solute carrier family 25 (mitochondrial carrier; adenine nucleotide translocator), member 4
499317893	pink	4	57587	CFAP97	cilia and flagella associated protein 97
499317894	turquoise	4	83891	SNX25	sorting nexin 25
499317896	black	4	55805	LRP2BP	LRP2 binding protein
499317899	blue	4	55325	UFSP2	UFM1-specific peptidase 2
499317905	yellow	4	8470	SORBS2	sorbin and SH3 domain containing 2
499317915	black	4	285440	CYP4V2	cytochrome P450, family 4, subfamily V, polypeptide 2
499317923	magenta	4	2195	FAT1	FAT atypical cadherin 1
499317970	blue	4	2483	FRG1	FSHD region gene 1
499317993	brown	5	133957	CCDC127	coiled-coil domain containing 127
499317994	red	5	6389	SDHA	succinate dehydrogenase complex, subunit A, flavoprotein (Fp)
499317996	blue	5	10016	PDCD6	programmed cell death 6
499318003	red	5	11336	EXOC3	exocyst complex component 3
499318013	green	5	11076	TPPP	tubulin polymerization promoting protein
499318016	blue	5	653082	ZDHHC11B	zinc finger, DHHC-type containing 11B
499318018	grey	5	79844	ZDHHC11	zinc finger, DHHC-type containing 11
499318020	grey	5	65980	BRD9	bromodomain containing 9
499318035	turquoise	5	81037	CLPTM1L	CLPTM1-like
499318046	blue	5	64979	MRPL36	mitochondrial ribosomal protein L36
499318047	blue	5	4726	NDUFS6	NADH dehydrogenase (ubiquinone) Fe-S protein 6, 13kDa (NADH-coenzyme Q reductase)
499318082	blue	5	23379	ICE1	interactor of little elongation complex ELL subunit 1
499318092	black	5	84246	MED10	mediator complex subunit 10
499318093	brown	5	134111	UBE2QL1	ubiquitin-conjugating enzyme E2Q family-like 1
499318096	blue	5	54888	NSUN2	NOP2/Sun RNA methyltransferase family, member 2
499318112	blue	5	108	ADCY2	adenylate cyclase 2 (brain)
499318115	yellow	5	4552	MTRR	5-methyltetrahydrofolate-homocysteine methyltransferase reductase
[truncated: 5,246 more rows]

## Sheet: PCtx-SNF
genes	modules	chromosome	gene_entrez_id	gene_symbol	gene_name
499304672	grey	1	100996442	LOC100996442	uncharacterized LOC100996442
499304689	grey	1	100652939	MTND2P28	MT-ND2 pseudogene 28
499304707	red	1	26155	NOC2L	nucleolar complex associated 2 homolog (S. cerevisiae)
499304730	red	1	51150	SDF4	stromal cell derived factor 4
499304736	red	1	116983	ACAP3	ArfGAP with coiled-coil, ankyrin repeat and PH domains 3
499304739	red	1	54973	CPSF3L	cleavage and polyadenylation specific factor 3-like
499304743	red	1	1855	DVL1	dishevelled segment polarity protein 1
499304746	green	1	54998	AURKAIP1	aurora kinase A interacting protein 1
499304747	turquoise	1	81669	CCNL2	cyclin L2
499304749	yellow	1	55052	MRPL20	mitochondrial ribosomal protein L20
499304759	turquoise	1	29101	SSU72	SSU72 RNA polymerase II CTD phosphatase homolog (S. cerevisiae)
499304766	turquoise	1	728661	SLC35E2B	solute carrier family 35, member E2B
499304770	grey	1	9906	SLC35E2	solute carrier family 35, member E2
499304774	turquoise	1	2782	GNB1	guanine nucleotide binding protein (G protein), beta polypeptide 1
499304780	pink	1	2563	GABRD	gamma-aminobutyric acid (GABA) A receptor, delta
499304783	turquoise	1	5590	PRKCZ	protein kinase C, zeta
499304788	red	1	6497	SKI	v-ski avian sarcoma viral oncogene homolog
499304793	brown	1	11079	RER1	retention in endoplasmic reticulum sorting receptor 1
499304825	turquoise	1	127262	TPRG1L	tumor protein p63 regulated 1-like
499304833	salmon	1	57470	LRRC47	leucine rich repeat containing 47
499304846	turquoise	1	55966	AJAP1	adherens junctions associated protein 1
499304856	pink	1	8514	KCNAB2	potassium channel, voltage gated subfamily A regulatory beta subunit 2
499304857	red	1	26038	CHD5	chromodomain helicase DNA binding protein 5
499304859	green	1	6146	RPL22	ribosomal protein L22
499304862	turquoise	1	23463	ICMT	isoprenylcysteine carboxyl methyltransferase
499304866	pink	1	11332	ACOT7	acyl-CoA thioesterase 7
499304871	yellow	1	8718	TNFRSF25	tumor necrosis factor receptor superfamily, member 25
499304872	red	1	57449	PLEKHG5	pleckstrin homology domain containing, family G (with RhoGef domain) member 5
499304873	grey	1	79707	NOL9	nucleolar protein 9
499304876	yellow	1	9903	KLHL21	kelch-like family member 21
499304879	turquoise	1	55735	DNAJC11	DnaJ (Hsp40) homolog, subfamily C, member 11
499304881	turquoise	1	23261	CAMTA1	calmodulin binding transcription activator 1
499304892	brown	1	9341	VAMP3	vesicle-associated membrane protein 3
499304894	grey	1	8863	PER3	period circadian clock 3
499304897	blue	1	11315	PARK7	parkinson protein 7
499304899	grey60	1	54206	ERRFI1	ERBB receptor feedback inhibitor 1
499304905	turquoise	1	473	RERE	arginine-glutamic acid dipeptide (RE) repeats
499304911	green	1	2023	ENO1	enolase 1, (alpha)
499304928	purple	1	84275	SLC25A33	solute carrier family 25 (pyrimidine nucleotide carrier), member 33
499304936	pink	1	22883	CLSTN1	calsyntenin 1
499304937	yellow	1	56998	CTNNBIP1	catenin, beta interacting protein 1
499304939	brown	1	84328	LZIC	leucine zipper and CTNNBIP1 domain containing
499304940	grey	1	64802	NMNAT1	nicotinamide nucleotide adenylyltransferase 1
499304944	brown	1	10277	UBE4B	ubiquitination factor E4B
499304947	turquoise	1	23095	KIF1B	kinesin family member 1B
499304950	green	1	5226	PGD	phosphogluconate dehydrogenase
499304954	yellow	1	1676	DFFA	DNA fragmentation factor, 45kDa, alpha polypeptide
499304960	turquoise	1	23435	TARDBP	TAR DNA binding protein
499304963	yellow	1	5394	EXOSC10	exosome component 10
499304965	turquoise	1	2475	MTOR	mechanistic target of rapamycin (serine/threonine kinase)
499304977	red	1	26232	FBXO2	F-box protein 2
499304978	pink	1	93611	FBXO44	F-box protein 44
499304987	pink	1	1185	CLCN6	chloride channel, voltage-sensitive 6
499304993	midnightblue	1	26829	RNU5E-1	RNA, U5E small nuclear 1
499304996	black	1	5351	PLOD1	procollagen-lysine, 2-oxoglutarate 5-dioxygenase 1
499304997	blue	1	9927	MFN2	mitofusin 2
499305005	turquoise	1	55187	VPS13D	vacuolar protein sorting 13 homolog D (S. cerevisiae)
499305009	cyan	1	9249	DHRS3	dehydrogenase/reductase (SDR family) member 3
499305056	pink	1	7799	PRDM2	PR domain containing 2, with ZNF domain
499305057	red	1	23254	KAZN	kazrin, periplakin interacting protein
499305073	red	1	79180	EFHD2	EF-hand domain family, member D2
499305085	red	1	23207	PLEKHM2	pleckstrin homology domain containing, family M (with RUN domain) member 2
499305088	blue	1	54751	FBLIM1	filamin binding LIM protein 1
499305093	yellow	1	23013	SPEN	spen family transcriptional repressor
499305115	midnightblue	1	26871	RNU1-1	RNA, U1 small nuclear 1
499305122	brown	1	55672	NBPF1	neuroblastoma breakpoint family, member 1
499305126	midnightblue	1	26869	RNU1-3	RNA, U1 small nuclear 3
499305132	midnightblue	1	6060	RNU1-4	RNA, U1 small nuclear 4
499305142	midnightblue	1	26870	RNU1-2	RNA, U1 small nuclear 2
499305145	red	1	23400	ATP13A2	ATPase type 13A2
499305146	blue	1	6390	SDHB	succinate dehydrogenase complex, subunit B, iron sulfur (Ip)
499305147	brown	1	11240	PADI2	peptidyl arginine deiminase, type II
499305155	black	1	55920	RCC2	regulator of chromosome condensation 2
499305161	red	1	84966	IGSF21	immunoglobin superfamily, member 21
499305168	purple	1	8659	ALDH4A1	aldehyde dehydrogenase 4 family, member A1
499305174	green	1	23352	UBR4	ubiquitin protein ligase E3 component n-recognin 4
499305176	blue	1	23065	EMC1	ER membrane protein complex subunit 1
499305181	brown	1	8574	AKR7A2	aldo-keto reductase family 7, member A2 (aflatoxin aldehyde reductase)
499305183	yellow	1	832	CAPZB	capping protein (actin filament) muscle Z-line, beta
499305195	pink	1	4681	NBL1	neuroblastoma 1, DAN family BMP antagonist
499305200	grey	1	23252	OTUD3	OTU deubiquitinase 3
499305217	brown	1	55450	CAMK2N1	calcium/calmodulin-dependent protein kinase II inhibitor 1
499305222	salmon	1	65018	PINK1	PTEN induced putative kinase 1
499305225	green	1	1650	DDOST	dolichyl-diphosphooligosaccharide--protein glycosyltransferase subunit (non-catalytic)
499305227	blue	1	400745	SH2D5	SH2 domain containing 5
499305228	black	1	50809	HP1BP3	heterochromatin protein 1, binding protein 3
499305229	turquoise	1	8672	EIF4G3	eukaryotic translation initiation factor 4 gamma, 3
499305234	red	1	1889	ECE1	endothelin converting enzyme 1
499305239	grey	1	343381	NBPF2P	neuroblastoma breakpoint family, member 2, pseudogene
499305247	red	1	5909	RAP1GAP	RAP1 GTPase activating protein
499305248	yellow	1	84196	USP48	ubiquitin specific peptidase 48
499305258	yellow	1	998	CDC42	cell division cycle 42
499305269	lightgreen	1	712	C1QA	complement component 1, q subcomponent, A chain
499305270	lightgreen	1	714	C1QC	complement component 1, q subcomponent, C chain
499305271	lightgreen	1	713	C1QB	complement component 1, q subcomponent, B chain
499305278	blue	1	23028	KDM1A	lysine (K)-specific demethylase 1A
499305281	turquoise	1	7798	LUZP1	leucine zipper protein 1
499305285	green	1	10236	HNRNPR	heterogeneous nuclear ribonucleoprotein R
499305294	cyan	1	3399	ID3	inhibitor of DNA binding 3, dominant negative helix-loop-helix protein
499305297	green	1	6135	RPL11	ribosomal protein L11
499305300	blue	1	57095	PITHD1	PITH (C-terminal proteasome-interacting domain of thioredoxin-like) domain containing 1
499305311	greenyellow	1	55629	PNRC2	proline-rich nuclear receptor coactivator 2
499305312	black	1	10772	SRSF10	serine/arginine-rich splicing factor 10
499305314	blue	1	127295	RPL36P5	ribosomal protein L36 pseudogene 5
499305321	blue	1	163702	IFNLR1	interferon, lambda receptor 1
499305326	brown	1	57185	NIPAL3	NIPA-like domain containing 3
499305332	turquoise	1	10250	SRRM1	serine/arginine repetitive matrix 1
499305333	brown	1	25932	CLIC4	chloride intracellular channel 4
499305342	blue	1	25949	SYF2	SYF2 pre-mRNA-splicing factor
499305343	black	1	57035	RSRP1	arginine/serine-rich protein 1
499305348	grey	1	101928189	LOC101928189	uncharacterized LOC101928189
499305349	blue	1	23585	TMEM50A	transmembrane protein 50A
499305352	turquoise	1	55219	TMEM57	transmembrane protein 57
499305354	turquoise	1	57134	MAN1C1	mannosidase, alpha, class 1C, member 1
499305356	turquoise	1	57190	SEPN1	selenoprotein N, 1
499305357	turquoise	1	56181	MTFR1L	mitochondrial fission regulator 1-like
499305361	blue	1	3925	STMN1	stathmin 1
499305384	grey	1	83442	SH3BGRL3	SH3 domain binding glutamate-rich protein like 3
499305394	yellow	1	3151	HMGN2	high mobility group nucleosomal binding domain 2
499305406	turquoise	1	10726	NUDC	nudC nuclear distribution protein
499305412	turquoise	1	388610	TRNP1	TMF1-regulated nuclear protein 1
499305423	yellow	1	23038	WDTC1	WD and tetratricopeptide repeats 1
499305424	yellow	1	84065	TMEM222	transmembrane protein 222
499305432	brown	1	10163	WASF2	WAS protein family, member 2
499305437	grey	1	2537	IFI6	interferon, alpha-inducible protein 6
499305441	yellow	1	23673	STX12	syntaxin 12
499305443	green	1	5511	PPP1R8	protein phosphatase 1, regulatory subunit 8
499305447	blue	1	6118	RPA2	replication protein A2, 32kDa
499305455	blue	1	22826	DNAJC8	DnaJ (Hsp40) homolog, subfamily C, member 8
499305456	blue	1	93974	ATPIF1	ATPase inhibitory factor 1
499305461	turquoise	1	65979	PHACTR4	phosphatase and actin regulator 4
499305464	midnightblue	1	6080	SNORA73A	small nucleolar RNA, H/ACA box 73A
499305465	midnightblue	1	26768	SNORA73B	small nucleolar RNA, H/ACA box 73B
499305476	midnightblue	1	26824	RNU11	RNA, U11 small nuclear
499305478	blue	1	105376911	LOC105376911	putative uncharacterized protein encoded by LINC00269
499305479	blue	1	51441	YTHDF2	YTH N(6)-methyladenosine RNA binding protein 2
499305482	brown	1	2035	EPB41	erythrocyte membrane protein band 4.1
499305486	green	1	6429	SRSF4	serine/arginine-rich splicing factor 4
499305496	lightgreen	1	7805	LAPTM5	lysosomal protein transmembrane 5
499305503	red	1	9672	SDC3	syndecan 3
499305504	turquoise	1	9698	PUM1	pumilio RNA-binding family member 1
499305512	blue	1	51538	ZCCHC17	zinc finger, CCHC domain containing 17
499305513	turquoise	1	2170	FABP3	fatty acid binding protein 3, muscle and heart
499305525	blue	1	553115	PEF1	penta-EF-hand domain containing 1
499305527	brown	1	1307	COL16A1	collagen, type XVI, alpha 1
499305529	red	1	576	ADGRB2	brain-specific angiogenesis inhibitor 2
499305532	brown	1	8073	PTP4A2	protein tyrosine phosphatase type IVA, member 2
499305533	green	1	10657	KHDRBS1	KH domain containing, RNA binding, signal transduction associated 1
499305536	turquoise	1	23633	KPNA6	karyopherin alpha 6 (importin alpha 7)
499305537	yellow	1	200081	TXLNA	taxilin alpha
499305542	blue	1	8668	EIF3I	eukaryotic translation initiation factor 3, subunit I
499305547	brown	1	65108	MARCKSL1	MARCKS-like 1
499305551	turquoise	1	55108	BSDC1	BSD domain containing 1
499305558	yellow	1	339487	ZBTB8OS	zinc finger and BTB domain containing 8 opposite strand
499305559	blue	1	5928	RBBP4	retinoblastoma binding protein 4
499305561	yellow	1	57648	KIAA1522	KIAA1522
499305562	blue	1	8565	YARS	tyrosyl-tRNA synthetase
499305563	brown	1	64766	S100PBP	S100P binding protein
499305566	turquoise	1	3208	HPCA	hippocalcin
499305574	green	1	204	AK2	adenylate kinase 2
499305581	lightcyan	1	1912	PHC2	polyhomeotic homolog 2 (Drosophila)
499305606	blue	1	113444	SMIM12	small integral membrane protein 12
499305607	red	1	58512	DLGAP3	discs, large (Drosophila) homolog-associated protein 3
499305611	magenta	1	100419477	LOC100419477	ribosomal protein L12 pseudogene
499305614	green	1	6421	SFPQ	splicing factor proline/glutamine-rich
499305615	turquoise	1	9202	ZMYM4	zinc finger, MYM-type 4
499305618	blue	1	79932	KIAA0319L	KIAA0319-like
499305620	pink	1	23154	NCDN	neurochondrin
499305625	turquoise	1	127703	C1orf216	chromosome 1 open reading frame 216
499305628	grey	1	26523	AGO1	argonaute RISC catalytic component 1
499305629	black	1	192669	AGO3	argonaute RISC catalytic component 3
499305635	turquoise	1	27095	TRAPPC3	trafficking protein particle complex 3
499305636	red	1	55700	MAP7D1	MAP7 domain containing 1
499305637	yellow	1	9967	THRAP3	thyroid hormone receptor associated protein 3
499305643	greenyellow	1	64960	MRPS15	mitochondrial ribosomal protein S15
499305654	turquoise	1	64769	MEAF6	MYST/Esa1-associated factor 6
499305665	blue	1	284656	EPHA10	EPH receptor A10
499305671	brown	1	127687	C1orf122	chromosome 1 open reading frame 122
499305674	grey	1	3633	INPP5B	inositol polyphosphate-5-phosphatase, 75kDa
499305677	green	1	10946	SF3A3	splicing factor 3a, subunit 3, 60kDa
499305679	green	1	51118	UTP11L	UTP11-like, U3 small nucleolar ribonucleoprotein (yeast)
499305702	greenyellow	1	79647	AKIRIN1	akirin 1
499305703	blue	1	4725	NDUFS5	NADH dehydrogenase (ubiquinone) Fe-S protein 5, 15kDa (NADH-coenzyme Q reductase)
499305704	tan	1	23499	MACF1	microtubule-actin crosslinking factor 1
499305706	grey	1	100292290	HSPE1P8	heat shock 10kDa protein 1 pseudogene 8
499305713	green	1	8761	PABPC4	poly(A) binding protein, cytoplasmic 4 (inducible form)
499305719	turquoise	1	51440	HPCAL4	hippocalcin like 4
499305721	blue	1	10450	PPIE	peptidylprolyl isomerase E (cyclophilin E)
499305736	green	1	10487	CAP1	CAP, adenylate cyclase-associated protein 1 (yeast)
499305737	blue	1	5538	PPT1	palmitoyl-protein thioesterase 1
499305740	blue	1	6018	RLF	rearranged L-myc fusion
499305742	turquoise	1	10269	ZMPSTE24	zinc metallopeptidase STE24
499305745	turquoise	1	64744	SMAP2	small ArfGAP2
499305754	pink	1	9783	RIMS3	regulating synaptic membrane exocytosis 3
499305758	turquoise	1	4802	NFYC	nuclear transcription factor Y, gamma
499305785	turquoise	1	22887	FOXJ3	forkhead box J3
499305787	turquoise	1	284716	RIMKLA	ribosomal modification protein rimK-like family member A
499305796	green	1	4904	YBX1	Y box binding protein 1
499305810	tan	1	6513	SLC2A1	solute carrier family 2 (facilitated glucose transporter), member 1
499305814	blue	1	10969	EBNA1BP2	EBNA1 binding protein 2
499305826	brown	1	64834	ELOVL1	ELOVL fatty acid elongase 1
499305828	blue	1	112950	MED8	mediator complex subunit 8
499305832	red	1	5792	PTPRF	protein tyrosine phosphatase, receptor type, F
499305833	turquoise	1	9682	KDM4A	lysine (K)-specific demethylase 4A
499305842	brown	1	9670	IPO13	importin 13
499305844	salmon	1	533	ATP6V0B	ATPase, H+ transporting, lysosomal 21kDa, V0 subunit b
499305845	red	1	8704	B4GALT2	UDP-Gal:betaGlcNAc beta 1,4- galactosyltransferase, polypeptide 2
499305855	grey	1	55929	DMAP1	DNA methyltransferase 1 associated protein 1
499305856	blue	1	79033	ERI3	ERI1 exoribonuclease family member 3
499305858	blue	1	55182	RNF220	ring finger protein 220
499305866	green	1	6202	RPS8	ribosomal protein S8
499305878	blue	1	8891	EIF2B3	eukaryotic translation initiation factor 2B, subunit 3 gamma, 58kDa
499305884	blue	1	7389	UROD	uroporphyrinogen decarboxylase
499305896	green	1	5052	PRDX1	peroxiredoxin 1
499305897	blue	1	100128639	HMGB1P48	high mobility group box 1 pseudogene 48
499305898	blue	1	10327	AKR1A1	aldo-keto reductase family 1, member A1 (aldehyde reductase)
499305899	brown	1	4678	NASP	nuclear autoantigenic sperm protein (histone-binding)
499305901	blue	1	60313	GPBP1L1	GC-rich promoter binding protein 1-like 1
499305911	turquoise	1	8503	PIK3R3	phosphoinositide-3-kinase, regulatory subunit 3 (gamma)
499305915	brown	1	55624	POMGNT1	protein O-linked mannose N-acetylglucosaminyltransferase 1 (beta 1,2-)
499305918	green	1	10489	LRRC41	leucine rich repeat containing 41
499305919	blue	1	7388	UQCRH	ubiquinol-cytochrome c reductase hinge protein
499305928	grey	1	8569	MKNK1	MAP kinase interacting serine/threonine kinase 1
499305931	blue	1	64756	ATPAF1	ATP synthase mitochondrial F1 complex assembly factor 1
499305934	brown	1	9813	EFCAB14	EF-hand calcium binding domain 14
499305943	magenta	1	100422288	LOC100422288	cytochrome P450, family 4, subfamily A, polypeptide 11 pseudogene
499305954	blue	1	51727	CMPK1	cytidine monophosphate (UMP-CMP) kinase 1, cytosolic
499305973	brown	1	84871	AGBL4	ATP/GTP binding protein-like 4
499305982	turquoise	1	1996	ELAVL4	ELAV like neuron-specific RNA binding protein 4
499305993	yellow	1	11124	FAF1	Fas (TNFRSF6) associated factor 1
499306003	blue	1	26994	RNF11	ring finger protein 11
499306008	blue	1	2060	EPS15	epidermal growth factor receptor pathway substrate 15
499306013	brown	1	114883	OSBPL9	oxysterol binding protein-like 9
499306017	blue	1	4898	NRD1	nardilysin (N-arginine dibasic convertase)
499306026	blue	1	91408	BTF3L4	basic transcription factor 3-like 4
499306027	turquoise	1	9372	ZFYVE9	zinc finger, FYVE domain containing 9
499306037	grey	1	84950	PRPF38A	pre-mRNA processing factor 38A
499306038	grey	1	23318	ZCCHC11	zinc finger, CCHC domain containing 11
499306046	turquoise	1	79699	ZYG11B	zyg-11 family member B, cell cycle regulator
499306049	purple	1	55268	ECHDC2	enoyl CoA hydratase domain containing 2
499306051	yellow	1	6342	SCP2	sterol carrier protein 2
499306064	yellow	1	54987	C1orf123	chromosome 1 open reading frame 123
499306086	green	1	51668	HSPB11	heat shock protein family B (small), member 11
499306090	yellow	1	9528	TMEM59	transmembrane protein 59
499306096	blue	1	51253	MRPL37	mitochondrial ribosomal protein L37
499306097	turquoise	1	23648	SSBP3	single stranded DNA binding protein 3
499306111	turquoise	1	1718	DHCR24	24-dehydrocholesterol reductase
499306116	blue	1	23358	USP24	ubiquitin specific peptidase 24
499306132	purple	1	8613	PPAP2B	phosphatidic acid phosphatase type 2B
499306151	brown	1	115209	OMA1	OMA1 zinc metallopeptidase
499306154	yellow	1	114803	MYSM1	Myb-like, SWIRM and MPN domains 1
499306157	grey60	1	3725	JUN	jun proto-oncogene
499306173	turquoise	1	51361	HOOK1	hook microtubule-tethering protein 1
499306174	brown	1	1573	CYP2J2	cytochrome P450, family 2, subfamily J, polypeptide 2
499306185	cyan	1	4774	NFIA	nuclear factor I/A
499306191	yellow	1	83941	TM2D1	TM2 domain containing 1
499306200	yellow	1	7398	USP1	ubiquitin specific peptidase 1
499306201	tan	1	85440	DOCK7	dedicator of cytokinesis 7
499306204	brown	1	84938	ATG4C	autophagy related 4C, cysteine peptidase
499306216	black	1	84455	EFCAB7	EF-hand calcium binding domain 7
499306218	purple	1	5236	PGM1	phosphoglucomutase 1
499306224	magenta	1	101927034	ROR1-AS1	ROR1 antisense RNA 1
499306232	turquoise	1	3716	JAK1	Janus kinase 1
499306241	turquoise	1	205	AK4	adenylate kinase 4
499306243	blue	1	9829	DNAJC6	DnaJ (Hsp40) homolog, subfamily C, member 6
499306245	yellow	1	54741	LEPROT	leptin receptor overlapping transcript
499306248	brown	1	5142	PDE4B	phosphodiesterase 4B, cAMP-specific
499306251	turquoise	1	84251	SGIP1	SH3-domain GRB2-like (endophilin) interacting protein 1
499306257	blue	1	57708	MIER1	mesoderm induction early response 1, transcriptional regulator
499306265	green	1	26135	SERBP1	SERPINE1 mRNA binding protein 1
499306269	lightcyan	1	1647	GADD45A	growth arrest and DNA-damage-inducible, alpha
499306276	tan	1	79971	WLS	wntless Wnt ligand secretion mediator
499306295	turquoise	1	57554	LRRC7	leucine rich repeat containing 7
499306300	yellow	1	55631	LRRC40	leucine rich repeat containing 40
499306301	green	1	9295	SRSF11	serine/arginine-rich splicing factor 11
499306302	yellow	1	81573	ANKRD13C	ankyrin repeat domain 13C
499306314	blue	1	9406	ZRANB2	zinc finger, RAN-binding domain containing 2
499306318	turquoise	1	257194	NEGR1	neuronal growth regulator 1
499306339	turquoise	1	127254	ERICH3	glutamate-rich 3
499306342	turquoise	1	127253	TYW3	tRNA-yW synthesizing protein 3 homolog (S. cerevisiae)
499306348	yellow	1	34	ACADM	acyl-CoA dehydrogenase, C-4 to C-12 straight chain
499306350	green	1	5876	RABGGTB	Rab geranylgeranyltransferase, beta subunit
499306362	turquoise	1	81849	ST6GALNAC5	ST6 (alpha-N-acetyl-neuraminyl-2,3-beta-galactosyl-1,3)-N-acetylgalactosaminide alpha-2,6-sialyltransferase 5
499306368	blue	1	26289	AK5	adenylate kinase 5
499306371	brown	1	26009	ZZZ3	zinc finger, ZZ-type containing 3
499306373	blue	1	23032	USP33	ubiquitin specific peptidase 33
499306375	yellow	1	374986	FAM73A	family with sequence similarity 73, member A
499306381	greenyellow	1	8880	FUBP1	far upstream element (FUSE) binding protein 1
499306382	black	1	11080	DNAJB4	DnaJ (Hsp40) homolog, subfamily B, member 4
499306410	turquoise	1	23266	ADGRL2	latrophilin 2
499306426	brown	1	79739	TTLL7	tubulin tyrosine ligase-like family member 7
499306428	turquoise	1	5567	PRKACB	protein kinase, cAMP-dependent, catalytic, beta
499306435	green	1	2787	GNG5	guanine nucleotide binding protein (G protein), gamma 5
499306442	turquoise	1	117178	SSX2IP	synovial sarcoma, X breakpoint 2 interacting protein
499306454	purple	1	23576	DDAH1	dimethylarginine dimethylaminohydrolase 1
499306463	magenta	1	57489	ODF2L	outer dense fiber of sperm tails 2-like
499306476	brown	1	51100	SH3GLB1	SH3-domain GRB2-like endophilin B1
499306479	green	1	9403	2017-09-15	15 kDa selenoprotein
499306480	blue	1	9653	HS2ST1	heparan sulfate 2-O-sulfotransferase 1
499306486	turquoise	1	8543	LMO4	LIM domain only 4
499306499	brown	1	5586	PKN2	protein kinase N2
499306501	blue	1	2959	GTF2B	general transcription factor IIB
499306522	turquoise	1	23507	LRRC8B	leucine rich repeat containing 8 family, member B
499306529	brown	1	55144	LRRC8D	leucine rich repeat containing 8 family, member D
499306533	yellow	1	284695	ZNF326	zinc finger protein 326
499306544	brown	1	84146	ZNF644	zinc finger protein 644
499306562	turquoise	1	23285	KIAA1107	KIAA1107
499306568	turquoise	1	79871	RPAP2	RNA polymerase II associated protein 2
499306570	blue	1	7813	EVI5	ecotropic viral integration site 5
499306574	green	1	6125	RPL5	ribosomal protein L5
499306575	blue	1	388650	FAM69A	family with sequence similarity 69, member A
499306579	yellow	1	22823	MTF2	metal response element binding transcription factor 2
499306580	black	1	50999	TMED5	transmembrane emp24 protein transport domain containing 5
499306585	greenyellow	1	1810	DR1	down-regulator of transcription 1, TBP-binding (negative cofactor 2)
499306587	black	1	54874	FNBP1L	formin binding protein 1-like
499306594	greenyellow	1	30836	DNTTIP2	deoxynucleotidyltransferase, terminal, interacting protein 2
499306604	yellow	1	5825	ABCD3	ATP-binding cassette, sub-family D (ALD), member 3
499306605	lightcyan	1	2152	F3	coagulation factor III (thromboplastin, tissue factor)
499306613	lightcyan	1	1266	CNN3	calponin 3, acidic
499306619	turquoise	1	148534	TMEM56	transmembrane protein 56
499306621	magenta	1	101928118	LOC101928118	uncharacterized LOC101928118
499306626	magenta	1	440594	FLJ31662	uncharacterized LOC440594
499306644	yellow	1	58155	PTBP2	polypyrimidine tract binding protein 2
499306645	brown	1	1806	DPYD	dihydropyrimidine dehydrogenase
499306664	turquoise	1	9890	LPPR4	lipid phosphate phosphatase-related protein type 4
499306671	yellow	1	178	AGL	amylo-alpha-1, 6-glucosidase, 4-alpha-glucanotransferase
499306674	blue	1	64645	HIAT1	hippocampus abundant transcript 1
499306678	yellow	1	1629	DBT	dihydrolipoamide branched chain transacylase E2
499306681	blue	1	8634	RTCA	RNA 3''-terminal phosphate cyclase
499306691	turquoise	1	2135	EXTL2	exostosin-like glycosyltransferase 2
499306698	purple	1	1901	S1PR1	sphingosine-1-phosphate receptor 1
499306705	turquoise	1	118427	OLFM3	olfactomedin 3
499306713	yellow	1	55599	RNPC3	RNA-binding region (RNP1, RRM) containing 3
499306714	yellow	1	280	AMY2B	amylase, alpha 2B (pancreatic)
499306759	turquoise	1	284611	FAM102B	family with sequence similarity 102, member B
499306762	green	1	55119	PRPF38B	pre-mRNA processing factor 38B
499306764	brown	1	6814	STXBP3	syntaxin binding protein 3
499306769	brown	1	29899	GPSM2	G-protein signaling modulator 2
499306770	brown	1	23155	CLCC1	chloride channel CLIC-like 1
499306771	turquoise	1	22911	WDR47	WD repeat domain 47
499306775	blue	1	6884	TAF13	TAF13 RNA polymerase II, TATA box binding protein (TBP)-associated factor, 18kDa
499306777	blue	1	56900	TMEM167B	transmembrane protein 167B
499306779	red	1	677766	SCARNA2	small Cajal body-specific RNA 2
499306783	blue	1	6301	SARS	seryl-tRNA synthetase
499306784	red	1	1952	CELSR2	cadherin, EGF LAG seven-pass G-type receptor 2
499306785	brown	1	84722	PSRC1	proline/serine-rich coiled-coil 1
499306787	turquoise	1	6272	SORT1	sortilin 1
499306792	turquoise	1	57463	AMIGO1	adhesion molecule with Ig-like domain 1
499306796	green	1	2773	GNAI3	guanine nucleotide binding protein (G protein), alpha inhibiting activity polypeptide 3
499306800	turquoise	1	271	AMPD2	adenosine monophosphate deaminase 2
499306802	grey	1	2948	GSTM4	glutathione S-transferase mu 4
499306803	purple	1	2946	GSTM2	glutathione S-transferase mu 2 (muscle)
499306804	grey	1	2944	GSTM1	glutathione S-transferase mu 1
499306805	purple	1	2949	GSTM5	glutathione S-transferase mu 5
499306807	tan	1	2947	GSTM3	glutathione S-transferase mu 3 (brain)
499306811	tan	1	10768	AHCYL1	adenosylhomocysteinase-like 1
499306812	blue	1	85369	STRIP1	striatin interacting protein 1
499306818	pink	1	388662	SLC6A17	solute carrier family 6 (neutral amino acid transporter), member 17
499306825	blue	1	10542	LAMTOR5	late endosomal/lysosomal adaptor, MAPK and MTOR activator 5
499306834	turquoise	1	3737	KCNA2	potassium channel, voltage gated shaker related subfamily A, member 2
499306835	turquoise	1	3738	KCNA3	potassium voltage-gated channel, shaker-related subfamily, member 3
499306839	lightgreen	1	963	CD53	CD53 molecule
499306845	greenyellow	1	10390	CEPT1	choline/ethanolamine phosphotransferase 1
499306858	blue	1	515	ATP5F1	ATP synthase, H+ transporting, mitochondrial Fo complex, subunit B1
499306863	brown	1	5906	RAP1A	RAP1A, member of RAS oncogene family
499306865	turquoise	1	55924	FAM212B	family with sequence similarity 212, member B
499306869	turquoise	1	3752	KCND3	potassium channel, voltage gated Shal related subfamily D, member 3
499306883	green	1	829	CAPZA1	capping protein (actin filament) muscle Z-line, alpha 1
499306887	tan	1	389	RHOC	ras homolog family member C
499306896	grey	1	6566	SLC16A1	solute carrier family 16 (monocarboxylate transporter), member 1
499306906	turquoise	1	260425	MAGI3	membrane associated guanylate kinase, WW and PDZ domain containing 3
499306909	brown	1	10745	PHTF1	putative homeodomain transcription factor 1
499306918	turquoise	1	204851	HIPK1	homeodomain interacting protein kinase 1
499306924	yellow	1	51592	TRIM33	tripartite motif containing 33
499306930	blue	1	10286	BCAS2	breast carcinoma amplified sequence 2
499306935	blue	1	7812	CSDE1	cold shock domain containing E1, RNA-binding
499306956	brown	1	55356	SLC22A15	solute carrier family 22, member 15
499306961	turquoise	1	476	ATP1A1	ATPase, Na+/K+ transporting, alpha 1 polypeptide
499306991	blue	1	10905	MAN1A2	mannosidase, alpha, class 1A, member 2
499307000	blue	1	54834	GDAP2	ganglioside induced differentiation associated protein 2
499307012	magenta	1	104472716	WARS2-IT1	WARS2 intronic transcript 1 (non-protein coding)
499307033	brown	1	644242	LINC00622	long intergenic non-protein coding RNA 622
499307037	brown	1	26227	PHGDH	phosphoglycerate dehydrogenase
499307046	cyan	1	4853	NOTCH2	notch 2
499307050	blue	1	9554	SEC22B	SEC22 vesicle trafficking protein homolog B (S. cerevisiae) (gene/pseudogene)
499307052	turquoise	1	105378941	LOC105378941	uncharacterized LOC105378941
499307058	yellow	1	100996724	LOC100996724	phosphodiesterase 4D interacting protein-like
499307063	grey	1	101060684	NBPF26	neuroblastoma breakpoint family, member 26
499307081	brown	1	653464	SRGAP2C	SLIT-ROBO Rho GTPase activating protein 2C
499307100	midnightblue	1	26863	RNVU1-18	RNA, variant U1 small nuclear 18
499307122	grey	1	100996732	LOC100996732	uncharacterized LOC100996732
499307145	blue	1	647135	SRGAP2B	SLIT-ROBO Rho GTPase activating protein 2B
499307150	turquoise	1	100996741	LOC100996741	uncharacterized LOC100996741
499307163	yellow	1	105371324	LOC105371324	uncharacterized LOC105371324
499307164	black	1	105371312	LOC105371312	uncharacterized LOC105371312
499307172	blue	1	27246	RNF115	ring finger protein 115
499307179	blue	1	8799	PEX11B	peroxisomal biogenesis factor 11 beta
499307181	yellow	1	9939	RBM8A	RNA binding motif protein 8A
499307183	turquoise	1	128077	LIX1L	Lix1 homolog (chicken) like
499307186	brown	1	10628	TXNIP	thioredoxin interacting protein
499307204	brown	1	149013	NBPF12	neuroblastoma breakpoint family, member 12
499307214	turquoise	1	5565	PRKAB2	protein kinase, AMP-activated, beta 2 non-catalytic subunit
499307219	brown	1	9557	CHD1L	chromodomain helicase DNA binding protein 1-like
499307233	black	1	51463	GPR89B	G protein-coupled receptor 89B
499307237	grey	1	26864	RNVU1-7	RNA, variant U1 small nuclear 7
499307263	purple	1	100996763	LOC100996763	notch homolog 2 N-terminal-like protein
499307268	turquoise	1	9659	PDE4DIP	phosphodiesterase 4D interacting protein
499307269	grey60	1	101929787	LOC101929787	uncharacterized LOC101929787
499307271	yellow	1	105371220	LOC105371220	uncharacterized LOC105371220
499307280	turquoise	1	653513	LOC653513	phosphodiesterase 4D interacting protein pseudogene
499307289	turquoise	1	105371420	LOC105371420	uncharacterized LOC105371420
499307297	tan	1	440689	HIST2H2BF	histone cluster 2, H2bf
499307299	lightcyan	1	2209	FCGR1A	Fc fragment of IgG, high affinity Ia, receptor (CD64)
499307302	turquoise	1	8370	HIST2H4A	histone cluster 2, H4a
499307305	tan	1	8337	HIST2H2AA3	histone cluster 2, H2aa3
499307308	tan	1	723790	HIST2H2AA4	histone cluster 2, H2aa4
499307311	turquoise	1	554313	HIST2H4B	histone cluster 2, H4b
499307312	brown	1	8349	HIST2H2BE	histone cluster 2, H2be
499307313	tan	1	8338	HIST2H2AC	histone cluster 2, H2ac
499307314	green	1	317772	HIST2H2AB	histone cluster 2, H2ab
499307316	pink	1	9900	SV2A	synaptic vesicle glycoprotein 2A
499307319	brown	1	56957	OTUD7B	OTU deubiquitinase 7B
499307324	yellow	1	11311	VPS45	vacuolar protein sorting 45 homolog (S. cerevisiae)
499307325	turquoise	1	51177	PLEKHO1	pleckstrin homology domain containing, family O member 1
499307327	yellow	1	81611	ANP32E	acidic (leucine-rich) nuclear phosphoprotein 32 family, member E
499307329	tan	1	51107	APH1A	APH1A gamma secretase subunit
499307333	blue	1	54460	MRPS21	mitochondrial ribosomal protein S21
499307334	brown	1	9129	PRPF3	pre-mRNA processing factor 3
499307335	green	1	23248	RPRD2	regulation of nuclear pre-mRNA domain containing 2
499307336	grey	1	80222	TARS2	threonyl-tRNA synthetase 2, mitochondrial (putative)
499307347	lightcyan	1	4170	MCL1	myeloid cell leukemia 1
499307348	turquoise	1	2029	ENSA	endosulfine alpha
499307361	brown	1	29956	CERS2	ceramide synthase 2
499307368	greenyellow	1	56882	CDC42SE1	CDC42 small effector 1
499307369	turquoise	1	10962	MLLT11	myeloid/lymphoid or mixed-lineage leukemia (trithorax homolog, Drosophila); translocated to, 11
499307375	grey	1	79005	SCNM1	sodium channel modifier 1
499307377	blue	1	6944	VPS72	vacuolar protein sorting 72 homolog (S. cerevisiae)
499307378	lightcyan	1	8394	PIP5K1A	phosphatidylinositol-4-phosphate 5-kinase, type I, alpha
499307379	blue	1	5710	PSMD4	proteasome (prosome, macropain) 26S subunit, non-ATPase, 4
499307383	magenta	1	5298	PI4KB	phosphatidylinositol 4-kinase, catalytic, beta
499307386	purple	1	8991	SELENBP1	selenium binding protein 1
499307387	green	1	5692	PSMB4	proteasome (prosome, macropain) subunit, beta type, 4
499307388	blue	1	23126	POGZ	pogo transposable element with ZNF domain
499307394	turquoise	1	81609	SNX27	sorting nexin family member 27
499307480	lightgreen	1	6280	S100A9	S100 calcium binding protein A9
499307483	lightgreen	1	6279	S100A8	S100 calcium binding protein A8
499307489	lightgreen	1	6277	S100A6	S100 calcium binding protein A6
499307495	tan	1	140576	S100A16	S100 calcium binding protein A16
499307497	purple	1	6284	S100A13	S100 calcium binding protein A13
499307498	purple	1	6271	S100A1	S100 calcium binding protein A1
499307499	green	1	26097	CHTOP	chromatin target of PRMT1
499307500	green	1	23557	SNAPIN	SNAP-associated protein
499307501	green	1	3608	ILF2	interleukin enhancer binding factor 2
499307505	grey	1	65123	INTS3	integrator complex subunit 3
499307509	grey	1	57459	GATAD2B	GATA zinc finger domain containing 2B
499307512	red	1	9909	DENND4B	DENN/MADD domain containing 4B
499307517	turquoise	1	10899	JTB	jumping translocation breakpoint
499307519	green	1	6232	RPS27	ribosomal protein S27
499307524	blue	1	7170	TPM3	tropomyosin 3
499307527	blue	1	25912	C1orf43	chromosome 1 open reading frame 43
499307528	yellow	1	9898	UBAP2L	ubiquitin associated protein 2-like
499307529	blue	1	10456	HAX1	HCLS1 associated protein X-1
499307531	red	1	57198	ATP8B2	ATPase, aminophospholipid transporter, class I, type 8B, member 2
499307540	turquoise	1	55585	UBE2Q1	ubiquitin-conjugating enzyme E2Q family member 1
499307543	turquoise	1	103	ADAR	adenosine deaminase, RNA-specific
499307546	green	1	10654	PMVK	phosphomevalonate kinase
499307547	cyan	1	57326	PBXIP1	pre-B-cell leukemia homeobox interacting protein 1
499307566	green	1	200185	KRTCAP2	keratinocyte associated protein 2
499307575	yellow	1	2629	GBA	glucosidase, beta, acid
499307581	blue	1	2224	FDPS	farnesyl diphosphate synthase
499307584	turquoise	1	23623	RUSC1	RUN and SH3 domain containing 1
499307585	turquoise	1	55870	ASH1L	ash1 (absent, small, or homeotic)-like (Drosophila)
499307596	tan	1	55249	YY1AP1	YY1 associated protein 1
499307597	yellow	1	7818	DAP3	death associated protein 3
499307600	grey	1	54856	GON4L	gon-4-like (C. elegans)
499307602	yellow	1	23208	SYT11	synaptotagmin XI
499307604	greenyellow	1	22889	KIAA0907	KIAA0907
499307608	brown	1	9181	ARHGEF2	Rho/Rac guanine nucleotide exchange factor (GEF) 2
499307611	green	1	6746	SSR2	signal sequence receptor, beta (translocon-associated protein beta)
499307612	turquoise	1	56893	UBQLN4	ubiquilin 4
499307613	blue	1	28956	LAMTOR2	late endosomal/lysosomal adaptor, MAPK and MTOR activator 2
499307616	brown	1	4000	LMNA	lamin A/C
499307618	turquoise	1	9673	SLC25A44	solute carrier family 25, member 44
499307622	brown	1	79957	PAQR6	progestin and adipoQ receptor family member VI
499307623	yellow	1	23381	SMG5	SMG5 nonsense mediated mRNA decay factor
499307627	black	1	7203	CCT3	chaperonin containing TCP1, subunit 3 (gamma)
499307630	purple	1	10485	C1orf61	chromosome 1 open reading frame 61
499307632	red	1	4209	MEF2D	myocyte enhancer factor 2D
499307636	blue	1	128240	APOA1BP	apolipoprotein A-I binding protein
499307639	brown	1	60484	HAPLN2	hyaluronan and proteoglycan link protein 2
499307640	grey	1	63827	BCAN	brevican
499307645	grey60	1	81875	ISG20L2	interferon stimulated exonuclease gene 20kDa-like 2
499307647	yellow	1	79590	MRPL24	mitochondrial ribosomal protein L24
499307648	turquoise	1	3068	HDGF	hepatoma-derived growth factor
499307655	pink	1	9826	ARHGEF11	Rho guanine nucleotide exchange factor (GEF) 11
499307719	tan	1	3428	IFI16	interferon, gamma-inducible protein 16
499307723	pink	1	57863	CADM3	cell adhesion molecule 3
499307756	tan	1	8407	TAGLN2	transgelin 2
499307763	grey	1	3766	KCNJ10	potassium channel, inwardly rectifying subfamily J, member 10
499307765	turquoise	1	3765	KCNJ9	potassium channel, inwardly rectifying subfamily J, member 9
499307766	salmon	1	93185	IGSF8	immunoglobulin superfamily, member 8
499307767	purple	1	477	ATP1A2	ATPase, Na+/K+ transporting, alpha 2 polypeptide
499307771	black	1	8682	PEA15	phosphoprotein enriched in astrocytes 15
499307772	yellow	1	50717	DCAF8	DDB1 and CUL4 associated factor 8
499307774	yellow	1	5824	PEX19	peroxisomal biogenesis factor 19
499307776	turquoise	1	1314	COPA	coatomer protein complex, subunit alpha
499307778	brown	1	23385	NCSTN	nicastrin
499307800	blue	1	7391	USF1	upstream transcription factor 1
499307805	blue	1	5202	PFDN2	prefoldin subunit 2
499307806	yellow	1	4817	NIT1	nitrilase 1
499307808	blue	1	51506	UFC1	ubiquitin-fold modifier conjugating enzyme 1
499307813	blue	1	4720	NDUFS2	NADH dehydrogenase (ubiquinone) Fe-S protein 2, 49kDa (NADH-coenzyme Q reductase)
499307814	lightgreen	1	2207	FCER1G	Fc fragment of IgE, high affinity I, receptor for; gamma polypeptide
499307816	turquoise	1	84134	TOMM40L	translocase of outer mitochondrial membrane 40 homolog (yeast)-like
499307819	turquoise	1	654790	PCP4L1	Purkinje cell protein 4 like 1
499307822	blue	1	6391	SDHC	succinate dehydrogenase complex, subunit C, integral membrane protein, 15kDa
499307830	black	1	3310	HSPA6	heat shock 70kDa protein 6 (HSP70B'')
499307832	lightgreen	1	2214	FCGR3A	Fc fragment of IgG, low affinity IIIa, receptor (CD16a)
499307843	green	1	22926	ATF6	activating transcription factor 6
499307858	turquoise	1	127933	UHMK1	U2AF homology motif (UHM) kinase 1
499307862	blue	1	6675	UAP1	UDP-N-acetylglucosamine pyrophosphorylase 1
499307867	turquoise	1	5999	RGS4	regulator of G-protein signaling 4
499307868	yellow	1	8490	RGS5	regulator of G-protein signaling 5
499307880	turquoise	1	5087	PBX1	pre-B-cell leukemia homeobox 1
499307895	blue	1	4259	MGST3	microsomal glutathione S-transferase 3
499307896	purple	1	223	ALDH9A1	aldehyde dehydrogenase 9 family, member A1
499307901	blue	1	54499	TMCO1	transmembrane and coiled-coil domains 1
499307919	magenta	1	100337590	FMO11P	flavin containing monooxygenase 11, pseudogene
499307921	turquoise	1	57645	POGK	pogo transposable element with KRAB domain
499307926	turquoise	1	387597	ILDR2	immunoglobulin-like domain containing receptor 2
499307943	green	1	8804	CREG1	cellular repressor of E1A-stimulated genes 1
499307949	blue	1	25874	MPC2	mitochondrial pyruvate carrier 2
499307950	turquoise	1	55827	DCAF6	DDB1 and CUL4 associated factor 6
499307952	yellow	1	100329108	GCSHP5	glycine cleavage system protein H pseudogene 5
499307954	blue	1	261726	TIPRL	TOR signaling pathway regulator
499307978	turquoise	1	481	ATP1B1	ATPase, Na+/K+ transporting, beta 1 polypeptide
499307980	blue	1	8548	BLZF1	basic leucine zipper nuclear factor 1
499307993	turquoise	1	22920	KIFAP3	kinesin-associated protein 3
499308022	grey	1	23215	PRRC2C	proline-rich coiled-coil 2C
499308028	blue	1	8674	VAMP4	vesicle-associated membrane protein 4
499308036	blue	1	26052	DNM3	dynamin 3
499308061	purple	1	9588	PRDX6	peroxiredoxin 6
499308071	green	1	60674	GAS5	growth arrest-specific 5 (non-protein coding)
499308085	black	1	149041	RC3H1	ring finger and CCCH-type domains 1
499308092	turquoise	1	9910	RABGAP1L	RAB GTPase activating protein 1-like
499308100	black	1	27101	CACYBP	calcyclin binding protein
499308101	yellow	1	63931	MRPS14	mitochondrial ribosomal protein S14
499308105	grey	1	105371624	LOC105371624	uncharacterized LOC105371624
499308107	grey	1	7143	TNR	tenascin R
499308112	blue	1	64326	RFWD2	ring finger and WD repeat domain 2, E3 ubiquitin protein ligase
499308120	pink	1	460	ASTN1	astrotactin 1
499308122	brown	1	57795	BRINP2	bone morphogenetic protein/retinoic acid inducible neural-specific 2
499308132	turquoise	1	9462	RASAL2	RAS protein activator like 2
499308150	turquoise	1	9917	FAM20B	family with sequence similarity 20, member B
499308153	turquoise	1	27	ABL2	ABL proto-oncogene 2, non-receptor tyrosine kinase
499308171	black	1	163590	TOR1AIP2	torsin A interacting protein 2
499308172	cyan	1	26092	TOR1AIP1	torsin A interacting protein 1
499308174	brown	1	9857	CEP350	centrosomal protein 350kDa
499308182	green	1	84320	ACBD6	acyl-CoA binding domain containing 6
499308187	turquoise	1	9213	XPR1	xenotropic and polytropic retrovirus receptor 1
499308190	turquoise	1	10228	STX6	syntaxin 6
499308197	turquoise	1	777	CACNA1E	calcium channel, voltage-dependent, R type, alpha 1E subunit
499308206	purple	1	2752	GLUL	glutamate-ammonia ligase
499308221	greenyellow	1	1660	DHX9	DEAH (Asp-Glu-Ala-His) box helicase 9
499308229	pink	1	23057	NMNAT2	nicotinamide nucleotide adenylyltransferase 2
499308233	turquoise	1	9887	SMG7	SMG7 nonsense mediated mRNA decay factor
499308237	green	1	10092	ARPC5	actin related protein 2/3 complex, subunit 5, 16kDa
499308238	lightcyan	1	23179	RGL1	ral guanine nucleotide dissociation stimulator-like 1
499308242	brown	1	23127	COLGALT2	collagen beta(1-O)galactosyltransferase 2
499308243	green	1	116461	TSEN15	TSEN15 tRNA splicing endonuclease subunit
499308246	turquoise	1	81563	C1orf21	chromosome 1 open reading frame 21
499308250	turquoise	1	80267	EDEM3	ER degradation enhancer, mannosidase alpha-like 3
499308265	brown	1	10625	IVNS1ABP	influenza virus NS1A binding protein
499308274	yellow	1	7175	TPR	translocated promoter region, nuclear basket protein
499308275	yellow	1	54953	C1orf27	chromosome 1 open reading frame 27
499308287	magenta	1	100967224	LOC100967224	neuroepithelial cell transforming 1 pseudogene
499308311	lightcyan	1	5996	RGS1	regulator of G-protein signaling 1
499308317	grey60	1	5997	RGS2	regulator of G-protein signaling 2
499308324	blue	1	51377	UCHL5	ubiquitin carboxyl-terminal hydrolase L5
499308325	tan	1	6738	TROVE2	TROVE domain family, member 2
499308326	turquoise	1	51022	GLRX2	glutaredoxin 2
499308327	brown	1	79577	CDC73	cell division cycle 73
499308330	turquoise	1	8707	B3GALT2	UDP-Gal:betaGlcNAc beta 1,3-galactosyltransferase, polypeptide 2
499308342	green	1	3075	CFH	complement factor H
499308353	turquoise	1	360023	ZBTB41	zinc finger and BTB domain containing 41
499308364	brown	1	140609	NEK7	NIMA-related kinase 7
499308392	grey	1	101929224	LOC101929224	uncharacterized LOC101929224
499308393	turquoise	1	23271	CAMSAP2	calmodulin regulated spectrin-associated protein family, member 2
499308398	green	1	23046	KIF21B	kinesin family member 21B
499308402	blue	1	252839	TMEM9	transmembrane protein 9
499308411	brown	1	23612	PHLDA3	pleckstrin homology-like domain, family A, member 3
499308412	brown	1	1465	CSRP1	cysteine and glycine-rich protein 1
499308414	brown	1	89796	NAV1	neuron navigator 1
499308418	turquoise	1	55705	IPO9	importin 9
499308420	purple	1	149345	SHISA4	shisa family member 4
499308422	blue	1	10440	TIMM17A	translocase of inner mitochondrial membrane 17 homolog A (yeast)
499308429	purple	1	9283	GPR37L1	G protein-coupled receptor 37 like 1
499308431	brown	1	127829	ARL8A	ADP-ribosylation factor-like 8A
499308437	grey	1	4660	PPP1R12B	protein phosphatase 1, regulatory subunit 12B
499308441	turquoise	1	127833	SYT2	synaptotagmin II
499308444	turquoise	1	10765	KDM5B	lysine (K)-specific demethylase 5B
499308452	blue	1	59349	KLHL12	kelch-like family member 12
499308454	green	1	51094	ADIPOR1	adiponectin receptor 1
499308455	yellow	1	51706	CYB5R1	cytochrome b5 reductase 1
499308458	turquoise	1	92703	TMEM183A	transmembrane protein 183A
499308459	turquoise	1	8497	PPFIA4	protein tyrosine phosphatase, receptor type, f polypeptide (PTPRF), interacting protein (liprin), alpha 4
499308462	red	1	134	ADORA1	adenosine A1 receptor
499308464	lightcyan	1	1116	CHI3L1	chitinase 3-like 1 (cartilage glycoprotein-39)
499308469	lightcyan	1	7832	BTG2	BTG family, member 2
499308476	turquoise	1	493	ATP2B4	ATPase, Ca++ transporting, plasma membrane 4
499308482	black	1	9877	ZC3H11A	zinc finger CCCH-type containing 11A
499308483	black	1	100381270	ZBED6	zinc finger, BED-type containing 6
499308499	red	1	22874	PLEKHA6	pleckstrin homology domain containing, family A member 6
499308502	black	1	84919	PPP1R15B	protein phosphatase 1, regulatory subunit 15B
499308504	turquoise	1	4194	MDM4	MDM4, p53 regulator
499308514	brown	1	23114	NFASC	neurofascin
499308516	brown	1	6900	CNTN2	contactin 2 (axonal)
499308518	turquoise	1	5929	RBBP5	retinoblastoma binding protein 5
499308520	turquoise	1	25778	DSTYK	dual serine/threonine and tyrosine protein kinase
499308522	red	1	9911	TMCC2	transmembrane and coiled-coil domain family 2
499308535	brown	1	5129	CDK18	cyclin-dependent kinase 18
499308539	turquoise	1	148808	MFSD4	major facilitator superfamily domain containing 4
499308541	blue	1	100420878	LOC100420878	GABA(A) receptor-associated protein pseudogene
499308544	yellow	1	64710	NUCKS1	nuclear casein kinase and cyclin-dependent kinase substrate 1
499308547	yellow	1	254428	SLC41A1	solute carrier family 41 (magnesium transporter), member 1
499308549	grey	1	284581	LOC284581	uncharacterized LOC284581
499308562	grey	1	23380	SRGAP2	SLIT-ROBO Rho GTPase activating protein 2
499308587	yellow	1	5208	PFKFB2	6-phosphofructo-2-kinase/fructose-2,6-biphosphatase 2
499308604	yellow	1	4179	CD46	CD46 molecule, complement regulatory protein
499308605	black	1	100128537	C1orf132	chromosome 1 open reading frame 132
499308613	red	1	5362	PLXNA2	plexin A2
499308637	turquoise	1	57172	CAMK1G	calcium/calmodulin-dependent protein kinase IG
499308668	brown	1	3756	KCNH1	potassium channel, voltage gated eag related subfamily H, member 1
499308674	yellow	1	55758	RCOR3	REST corepressor 3
499308680	cyan	1	7779	SLC30A1	solute carrier family 30 (zinc transporter), member 1
499308686	blue	1	9926	LPGAT1	lysophosphatidylglycerol acyltransferase 1
499308694	brown	1	5525	PPP2R5A	protein phosphatase 2, regulatory subunit B'', alpha
499308699	brown	1	29937	NENF	neudesin neurotrophic factor
499308710	yellow	1	128387	TATDN3	TatD DNase domain containing 3
499308717	turquoise	1	90806	ANGEL2	angel homolog 2 (Drosophila)
499308718	blue	1	26750	RPS6KC1	ribosomal protein S6 kinase, 52kDa, polypeptide 1
499308727	turquoise	1	56950	SMYD2	SET and MYND domain containing 2
499308744	tan	1	51133	KCTD3	potassium channel tetramerization domain containing 3
499308751	yellow	1	55105	GPATCH2	G patch domain containing 2
499308762	lightcyan	1	7042	TGFB2	transforming growth factor, beta 2
499308768	yellow	1	127018	LYPLAL1	lysophospholipase-like 1
499308776	blue	1	2058	EPRS	glutamyl-prolyl-tRNA synthetase
499308778	blue	1	55699	IARS2	isoleucyl-tRNA synthetase 2, mitochondrial
499308783	blue	1	25782	RAB3GAP2	RAB3 GTPase activating protein subunit 2 (non-catalytic)
499308795	turquoise	1	4139	MARK1	MAP/microtubule affinity-regulating kinase 1
499308797	turquoise	1	79762	C1orf115	chromosome 1 open reading frame 115
499308828	turquoise	1	375056	MIA3	melanoma inhibitory activity family, member 3
499308829	brown	1	64853	AIDA	axin interactor, dorsalization associated
499308830	brown	1	148362	BROX	BRO1 domain and CAAX motif containing
499308837	turquoise	1	55061	SUSD4	sushi domain containing 4
499308844	grey	1	824	CAPN2	calpain 2, (m/II) large subunit
499308847	tan	1	7159	TP53BP2	tumor protein p53 binding protein 2
499308853	red	1	101926980	LOC101926980	uncharacterized LOC101926980
499308857	turquoise	1	23219	FBXO28	F-box protein 28
499308859	brown	1	8560	DEGS1	delta(4)-desaturase, sphingolipid 1
499308864	turquoise	1	29097	CNIH4	cornichon family AMPA receptor auxiliary protein 4
499308865	turquoise	1	80232	WDR26	WD repeat domain 26
499308876	brown	1	55740	ENAH	enabled homolog (Drosophila)
499308878	green	1	6726	SRP9	signal recognition particle 9kDa
499308880	cyan	1	2052	EPHX1	epoxide hydrolase 1, microsomal (xenobiotic)
499308881	brown	1	9725	TMEM63A	transmembrane protein 63A
499308884	yellow	1	29920	PYCR2	pyrroline-5-carboxylate reductase family, member 2
499308889	green	1	3020	H3F3A	H3 histone, family 3A
499308892	blue	1	64746	ACBD3	acyl-CoA binding domain containing 3
499308900	green	1	142	PARP1	poly (ADP-ribose) polymerase 1
499308906	lightcyan	1	3707	ITPKB	inositol-trisphosphate 3-kinase B
499308914	blue	1	56997	ADCK3	aarF domain containing kinase 3
499308916	turquoise	1	8476	CDC42BPA	CDC42 binding protein kinase alpha (DMPK-like)
499308934	turquoise	1	116841	SNAP47	synaptosomal-associated protein, 47kDa
499308945	salmon	1	375	ARF1	ADP-ribosylation factor 1
499308948	red	1	128308	MRPL55	mitochondrial ribosomal protein L55
499308951	red	1	2987	GUK1	guanylate kinase 1
499308967	salmon	1	149603	RNF187	ring finger protein 187
499308971	midnightblue	1	100169751	RNA5S1	RNA, 5S ribosomal 1
499308972	midnightblue	1	100169753	RNA5S2	RNA, 5S ribosomal 2
499308973	midnightblue	1	100169754	RNA5S3	RNA, 5S ribosomal 3
499308974	midnightblue	1	100169755	RNA5S4	RNA, 5S ribosomal 4
499308975	midnightblue	1	100169756	RNA5S5	RNA, 5S ribosomal 5
499308976	midnightblue	1	100169757	RNA5S6	RNA, 5S ribosomal 6
499308977	midnightblue	1	100169758	RNA5S7	RNA, 5S ribosomal 7
499308978	midnightblue	1	100169759	RNA5S8	RNA, 5S ribosomal 8
499308980	midnightblue	1	100169761	RNA5S10	RNA, 5S ribosomal 10
499308981	midnightblue	1	100169762	RNA5S11	RNA, 5S ribosomal 11
499308982	midnightblue	1	100169763	RNA5S12	RNA, 5S ribosomal 12
499308983	midnightblue	1	100169764	RNA5S13	RNA, 5S ribosomal 13
499308984	midnightblue	1	100169765	RNA5S14	RNA, 5S ribosomal 14
499308985	midnightblue	1	100169766	RNA5S15	RNA, 5S ribosomal 15
499308986	midnightblue	1	100169767	RNA5S16	RNA, 5S ribosomal 16
499308987	brown	1	58480	RHOU	ras homolog family member U
499308989	midnightblue	1	100169768	RNA5S17	RNA, 5S ribosomal 17
499308999	turquoise	1	5867	RAB4A	RAB4A, member RAS oncogene family
499309001	greenyellow	1	126731	CCSAP	centriole, cilia and spindle-associated protein
499309003	yellow	1	55746	NUP133	nucleoporin 133kDa
499309018	green	1	2590	GALNT2	polypeptide N-acetylgalactosaminyltransferase 2
499309019	turquoise	1	79605	PGBD5	piggyBac transposable element derived 5
499309025	tan	1	183	AGT	angiotensinogen (serpin peptidase inhibitor, clade A, member 8)
499309029	brown	1	84886	C1orf198	chromosome 1 open reading frame 198
499309042	blue	1	8443	GNPAT	glyceronephosphate O-acyltransferase
499309047	turquoise	1	54583	EGLN1	egl-9 family hypoxia-inducible factor 1
499309051	yellow	1	7257	TSNAX	translin-associated factor X
499309063	turquoise	1	57568	SIPA1L2	signal-induced proliferation-associated 1 like 2
499309069	blue	1	84284	NTPCR	nucleoside-triphosphatase, cancer-related
499309070	pink	1	80003	PCNXL2	pecanex-like 2 (Drosophila)
499309074	turquoise	1	3775	KCNK1	potassium channel, two pore domain subfamily K, member 1
499309076	turquoise	1	148641	SLC35F3	solute carrier family 35, member F3
499309084	blue	1	388753	COA6	cytochrome c oxidase assembly factor 6
499309085	yellow	1	6894	TARBP1	TAR (HIV-1) RNA binding protein 1
499309087	black	1	359948	IRF2BP2	interferon regulatory factor 2 binding protein 2
499309100	blue	1	9804	TOMM20	translocase of outer mitochondrial membrane 20 homolog (yeast)
499309103	grey	1	23029	RBM34	RNA binding motif protein 34
499309104	yellow	1	51742	ARID4B	AT rich interactive domain 4B (RBP1-like)
499309107	turquoise	1	9453	GGPS1	geranylgeranyl diphosphate synthase 1
499309118	grey	1	1130	LYST	lysosomal trafficking regulator
499309126	purple	1	7107	GPR137B	G protein-coupled receptor 137B
499309131	turquoise	1	3964	LGALS8	lectin, galactoside-binding, soluble, 8
499309135	yellow	1	4548	MTR	5-methyltetrahydrofolate-homocysteine methyltransferase
499309140	turquoise	1	6262	RYR2	ryanodine receptor 2 (cardiac)
499309161	pink	1	1131	CHRM3	cholinergic receptor, muscarinic 3
499309168	pink	1	56776	FMN2	formin 2
499309179	turquoise	1	6000	RGS7	regulator of G-protein signaling 7
499309187	blue	1	2271	FH	fumarate hydratase
499309190	turquoise	1	23596	OPN3	opsin 3
499309191	blue	1	1122	CHML	choroideremia-like (Rab escort protein 2)
499309200	blue	1	440738	MAP1LC3C	microtubule-associated protein 1 light chain 3 gamma
499309218	blue	1	9859	CEP170	centrosomal protein 170kDa
499309220	green	1	10806	SDCCAG8	serologically defined colon cancer antigen 8
499309223	blue	1	10000	AKT3	v-akt murine thymoma viral oncogene homolog 3
499309228	turquoise	1	10472	ZBTB18	zinc finger and BTB domain containing 18
499309237	yellow	1	159	ADSS	adenylosuccinate synthase
499309243	magenta	1	116228	COX20	COX20 cytochrome c oxidase assembly factor
499309244	black	1	284702	HNRNPU-AS1	HNRNPU antisense RNA 1
499309245	black	1	3192	HNRNPU	heterogeneous nuclear ribonucleoprotein U (scaffold attachment factor A)
499309249	magenta	1	100861455	DNAJC19P8	DnaJ (Hsp40) homolog, subfamily C, member 19 pseudogene 8
499309254	blue	1	64754	SMYD3	SET and MYND domain containing 3
499309261	turquoise	1	163882	CNST	consortin, connexin sorting protein
499309266	yellow	1	51097	SCCPDH	saccharopine dehydrogenase (putative)
499309270	black	1	25909	AHCTF1	AT hook containing transcription factor 1
499309279	turquoise	1	7678	ZNF124	zinc finger protein 124
499309283	lightgreen	1	729806	ZNF731P	zinc finger protein 731, pseudogene
499309332	magenta	1	100216488	LOC100216488	akirin 2 pseudogene
499309362	turquoise	1	80851	SH3BP5L	SH3-binding domain protein 5-like
499309365	yellow	1	55657	ZNF692	zinc finger protein 692
499309373	turquoise	2	26751	SH3YL1	SH3 and SYLF domain containing 1
499309374	blue	2	52	ACP1	acid phosphatase 1, soluble
499309405	turquoise	2	23040	MYT1L	myelin transcription factor 1-like
499309415	blue	2	7260	TSSC1	tumor suppressing subtransferable candidate 1
499309416	red	2	51112	TRAPPC12	trafficking protein particle complex 12
499309418	green	2	55256	ADI1	acireductone dioxygenase 1
499309421	green	2	6201	RPS7	ribosomal protein S7
499309458	brown	2	9781	RNF144A	ring finger protein 144A
499309481	grey60	2	3398	ID2	inhibitor of DNA binding 2, dominant negative helix-loop-helix protein
499309482	blue	2	57498	KIDINS220	kinase D-interacting substrate, 220kDa
499309484	brown	2	129642	MBOAT2	membrane bound O-acyltransferase domain containing 2
499309494	turquoise	2	8853	ASAP2	ArfGAP with SH3 domain, ankyrin repeat and PH domain 2
499309495	blue	2	9270	ITGB1BP1	integrin beta 1 binding protein 1
499309497	blue	2	285148	IAH1	isoamyl acetate-hydrolyzing esterase 1 homolog (S. cerevisiae)
499309498	grey60	2	6868	ADAM17	ADAM metallopeptidase domain 17
499309500	blue	2	10971	YWHAQ	tyrosine 3-monooxygenase/tryptophan 5-monooxygenase activation protein, theta
499309519	turquoise	2	3241	HPCAL1	hippocalcin-like 1
499309521	greenyellow	2	4953	ODC1	ornithine decarboxylase 1
499309525	green	2	79954	NOL10	nucleolar protein 10
499309529	greenyellow	2	10130	PDIA6	protein disulfide isomerase family A, member 6
499309536	turquoise	2	9475	ROCK2	Rho-associated, coiled-coil containing protein kinase 2
499309542	red	2	9687	GREB1	growth regulation by estrogen in breast cancer 1
499309548	turquoise	2	23175	LPIN1	lipin 1
499309560	grey	2	28951	TRIB2	tribbles pseudokinase 2
499309571	brown	2	151354	FAM84A	family with sequence similarity 84, member A
499309575	turquoise	2	51594	NBAS	neuroblastoma amplified sequence
499309578	blue	2	1653	DDX1	DEAD (Asp-Glu-Ala-Asp) box helicase 1
499309590	turquoise	2	81553	FAM49A	family with sequence similarity 49, member A
499309599	turquoise	2	7447	VSNL1	visinin-like 1
499309633	blue	2	9741	LAPTM4A	lysosomal protein transmembrane 4 alpha
499309639	turquoise	2	23369	PUM2	pumilio RNA-binding family member 2
499309644	lightcyan	2	388	RHOB	ras homolog family member B
499309687	turquoise	2	2281	FKBP1B	FK506 binding protein 1B, 12.6 kDa
499309688	green	2	51639	SF3B6	splicing factor 3b, subunit 6, 14kDa
499309689	brown	2	375190	FAM228B	family with sequence similarity 228, member B
499309694	blue	2	50618	ITSN2	intersectin 2
499309698	turquoise	2	8648	NCOA1	nuclear receptor coactivator 1
499309704	turquoise	2	109	ADCY3	adenylate cyclase 3
499309709	turquoise	2	22979	EFR3B	EFR3 homolog B (S. cerevisiae)
499309712	grey60	2	1788	DNMT3A	DNA (cytosine-5-)-methyltransferase 3 alpha
499309714	turquoise	2	1838	DTNB	dystrobrevin, beta
499309721	turquoise	2	3797	KIF3C	kinesin family member 3C
499309724	blue	2	10890	RAB10	RAB10, member RAS oncogene family
499309727	blue	2	391359	LOC391359	epithelial membrane protein 2 pseudogene
499309731	tan	2	3030	HADHA	hydroxyacyl-CoA dehydrogenase/3-ketoacyl-CoA thiolase/enoyl-CoA hydratase (trifunctional protein), alpha subunit
499309732	purple	2	3032	HADHB	hydroxyacyl-CoA dehydrogenase/3-ketoacyl-CoA thiolase/enoyl-CoA hydratase (trifunctional protein), beta subunit
499309735	turquoise	2	85465	EPT1	ethanolaminephosphotransferase 1 (CDP-ethanolamine-specific)
499309747	pink	2	22924	MAPRE3	microtubule-associated protein, RP/EB family, member 3
499309752	green	2	100128731	OST4	oligosaccharyltransferase 4 homolog (S. cerevisiae)
499309755	blue	2	10669	CGREF1	cell growth regulator with EF-hand domain 1
499309761	brown	2	51374	ATRAID	all-trans retinoic acid-induced differentiation factor
499309767	blue	2	4358	MPV17	MpV17 mitochondrial inner membrane protein
499309770	red	2	105374363	LOC105374363	uncharacterized LOC105374363
499309772	blue	2	9784	SNX17	sorting nexin 17
499309774	green	2	5496	PPM1G	protein phosphatase, Mg2+/Mn2+ dependent, 1G
499309776	blue	2	29959	NRBP1	nuclear receptor binding protein 1
499309778	grey	2	26160	IFT172	intraflagellar transport 172
499309779	salmon	2	64838	FNDC4	fibronectin type III domain containing 4
499309783	yellow	2	84450	ZNF512	zinc finger protein 512
499309786	blue	2	9913	SUPT7L	suppressor of Ty 7 (S. cerevisiae)-like
499309787	blue	2	22950	SLC4A1AP	solute carrier family 4 (anion exchanger), member 1, adaptor protein
499309790	blue	2	9553	MRPL33	mitochondrial ribosomal protein L33
499309793	blue	2	9577	BRE	brain and reproductive organ-expressed (TNFRSF1A modulator)
499309806	grey60	2	2355	FOSL2	FOS-like antigen 2
499309813	blue	2	5500	PPP1CB	protein phosphatase 1, catalytic subunit, beta isozyme
499309823	yellow	2	79745	CLIP4	CAP-GLY domain containing linker protein family, member 4
499309828	turquoise	2	51646	YPEL5	yippee-like 5 (Drosophila)
499309842	turquoise	2	30845	EHD3	EH-domain containing 3
499309850	blue	2	51072	MEMO1	mediator of cell motility 1
499309852	blue	2	84661	DPY30	dpy-30 homolog (C. elegans)
499309853	blue	2	6683	SPAST	spastin
499309857	turquoise	2	84272	YIPF4	Yip1 domain family, member 4
499309858	yellow	2	57448	BIRC6	baculoviral IAP repeat containing 6
499309874	turquoise	2	25940	FAM98A	family with sequence similarity 98, member A
499309893	blue	2	51232	CRIM1	cysteine rich transmembrane BMP regulator 1 (chordin-like)
499309895	yellow	2	9637	FEZ2	fasciculation and elongation protein zeta 2 (zygin II)
499309899	brown	2	6801	STRN	striatin, calmodulin binding protein
499309900	blue	2	54497	HEATR5B	HEAT repeat containing 5B
499309902	grey	2	5610	EIF2AK2	eukaryotic translation initiation factor 2-alpha kinase 2
499309905	blue	2	100505876	CEBPZOS	CEBPZ opposite strand
499309906	greenyellow	2	10153	CEBPZ	CCAAT/enhancer binding protein (C/EBP), zeta
499309908	blue	2	55471	NDUFAF7	NADH dehydrogenase (ubiquinone) complex I, assembly factor 7
499309928	turquoise	2	64225	ATL2	atlastin GTPase 2
499309933	blue	2	92906	HNRNPLL	heterogeneous nuclear ribonucleoprotein L-like
499309936	greenyellow	2	6432	SRSF7	serine/arginine-rich splicing factor 7
499309943	blue	2	729967	MORN2	MORN repeat containing 2
499309947	black	2	6654	SOS1	son of sevenless homolog 1 (Drosophila)
499309950	blue	2	8491	MAP4K3	mitogen-activated protein kinase kinase kinase kinase 3
499309952	brown	2	130733	TMEM178A	transmembrane protein 178A
499309956	turquoise	2	6546	SLC8A1	solute carrier family 8 (sodium/calcium exchanger), member 1
499309977	blue	2	9167	COX7A2L	cytochrome c oxidase subunit VIIa polypeptide 2 like
499309982	turquoise	2	57504	MTA3	metastasis associated 1 family, member 3
499310001	yellow	2	51626	DYNC2LI1	dynein, cytoplasmic 2, light intermediate chain 1
499310006	blue	2	10128	LRPPRC	leucine-rich pentatricopeptide repeat containing
499310008	brown	2	5495	PPM1B	protein phosphatase, Mg2+/Mn2+ dependent, 1B
499310011	turquoise	2	9581	PREPL	prolyl endopeptidase-like
499310028	turquoise	2	5581	PRKCE	protein kinase C, epsilon
499310038	turquoise	2	2034	EPAS1	endothelial PAS domain protein 1
499310043	turquoise	2	23433	RHOQ	ras homolog family member Q
499310049	turquoise	2	9655	SOCS5	suppressor of cytokine signaling 5
499310054	turquoise	2	90411	MCFD2	multiple coagulation factor deficiency 2
499310057	blue	2	805	CALM2	calmodulin 2 (phosphorylase kinase, delta)
499310060	turquoise	2	618	BCYRN1	brain cytoplasmic RNA 1
499310063	blue	2	4436	MSH2	mutS homolog 2
499310070	brown	2	2956	MSH6	mutS homolog 6
499310072	turquoise	2	80204	FBXO11	F-box protein 11
499310082	brown	2	3344	FOXN2	forkhead box N2
499310083	red	2	129285	PPP1R21	protein phosphatase 1, regulatory subunit 21
499310096	turquoise	2	9378	NRXN1	neurexin 1
499310115	blue	2	51130	ASB3	ankyrin repeat and SOCS box containing 3
499310118	blue	2	27248	ERLEC1	endoplasmic reticulum lectin 1
499310121	purple	2	10936	GPR75	G protein-coupled receptor 75
499310122	brown	2	23198	PSME4	proteasome (prosome, macropain) activator subunit 4
499310126	turquoise	2	98	ACYP2	acylphosphatase 2, muscle type
499310133	blue	2	6711	SPTBN1	spectrin, beta, non-erythrocytic 1
499310138	turquoise	2	400954	EML6	echinoderm microtubule associated protein like 6
499310141	blue	2	57142	RTN4	reticulon 4
499310146	green	2	6233	RPS27A	ribosomal protein S27a
499310147	blue	2	4528	MTIF2	mitochondrial translational initiation factor 2
499310149	yellow	2	55704	CCDC88A	coiled-coil domain containing 88A
499310151	blue	2	112942	CFAP36	cilia and flagella associated protein 36
499310152	turquoise	2	57223	SMEK2	SMEK homolog 2, suppressor of mek1 (Dictyostelium)
499310153	yellow	2	87178	PNPT1	polyribonucleotide nucleotidyltransferase 1
499310155	yellow	2	2202	EFEMP1	EGF containing fibulin-like extracellular matrix protein 1
499310162	magenta	2	100129434	LOC100129434	uncharacterized LOC100129434
499310163	turquoise	2	114800	CCDC85A	coiled-coil domain containing 85A
499310177	brown	2	55120	FANCL	Fanconi anemia, complementation group L
499310189	pink	2	53335	BCL11A	B-cell CLL/lymphoma 11A (zinc finger protein)
499310202	turquoise	2	5194	PEX13	peroxisomal biogenesis factor 13
499310203	yellow	2	84542	KIAA1841	KIAA1841
499310206	blue	2	339804	C2orf74	chromosome 2 open reading frame 74
499310208	black	2	130872	AHSA2	AHA1, activator of heat shock 90kDa protein ATPase homolog 2 (yeast)
499310209	yellow	2	9736	USP34	ubiquitin specific peptidase 34
499310213	black	2	7514	XPO1	exportin 1
499310222	black	2	10575	CCT4	chaperonin containing TCP1, subunit 4 (delta)
499310223	blue	2	150684	COMMD1	copper metabolism (Murr1) domain containing 1
499310236	turquoise	2	23301	EHBP1	EH domain binding protein 1
499310243	yellow	2	51057	WDPCP	WD repeat containing planar cell polarity effector
499310245	blue	2	4190	MDH1	malate dehydrogenase 1, NAD (soluble)
499310251	turquoise	2	7360	UGP2	UDP-glucose pyrophosphorylase 2
499310254	brown	2	51542	VPS54	vacuolar protein sorting 54 homolog (S. cerevisiae)
499310270	turquoise	2	54812	AFTPH	aftiphilin
499310283	cyan	2	6509	SLC1A4	solute carrier family 1 (glutamate/neutral amino acid transporter), member 4
499310286	yellow	2	23177	CEP68	centrosomal protein 68kDa
499310288	blue	2	5861	RAB1A	RAB1A, member RAS oncogene family
499310290	blue	2	10097	ACTR2	ARP2 actin-related protein 2 homolog (yeast)
499310291	grey60	2	200734	SPRED2	sprouty-related, EVH1 domain containing 2
499310307	magenta	2	729348	LOC729348	uncharacterized LOC729348
499310328	blue	2	10438	C1D	C1D nuclear receptor corepressor
499310333	turquoise	2	5534	PPP3R1	protein phosphatase 3, regulatory subunit B, alpha
499310335	turquoise	2	25927	CNRIP1	cannabinoid receptor interacting protein 1
499310356	turquoise	2	2673	GFPT1	glutamine--fructose-6-phosphate transaminase 1
499310357	yellow	2	27247	NFU1	NFU1 iron-sulfur cluster scaffold
499310358	turquoise	2	22848	AAK1	AP2 associated kinase 1
499310364	blue	2	11017	SNRNP27	small nuclear ribonucleoprotein 27kDa (U4/U6.U5)
499310368	black	2	5093	PCBP1	poly(rC) binding protein 1
499310372	yellow	2	7072	TIA1	TIA1 cytotoxic granule-associated RNA binding protein
499310375	turquoise	2	51449	PCYOX1	prenylcysteine oxidase 1
499310376	green	2	6637	SNRPG	small nuclear ribonucleoprotein polypeptide G
499310382	pink	2	119	ADD2	adducin 2 (beta)
499310406	brown	2	400961	PAIP2B	poly(A) binding protein interacting protein 2B
499310408	grey	2	27332	ZNF638	zinc finger protein 638
499310414	brown	2	23233	EXOC6B	exocyst complex component 6B
499310419	purple	2	94097	SFXN5	sideroflexin 5
499310421	pink	2	26056	RAB11FIP5	RAB11 family interacting protein 5 (class I)
499310426	greenyellow	2	10574	CCT7	chaperonin containing TCP1, subunit 7 (eta)
499310427	red	2	150726	FBXO41	F-box protein 41
499310433	turquoise	2	7840	ALMS1	Alstrom syndrome 1
499310441	grey	2	8446	DUSP11	dual specificity phosphatase 11 (RNA/RNP complex 1-interacting)
499310444	brown	2	10617	STAMBP	STAM binding protein
499310448	green	2	1716	DGUOK	deoxyguanosine kinase
499310453	blue	2	388962	BOLA3	bolA family member 3
499310455	lightgreen	2	55233	MOB1A	MOB kinase activator 1A
499310460	salmon	2	1639	DCTN1	dynactin 1
499310466	brown	2	6242	RTKN	rhotekin
499310469	brown	2	23559	WBP1	WW domain binding protein 1
499310479	yellow	2	550	AUP1	ancient ubiquitous protein 1
499310486	brown	2	10505	SEMA4F	sema domain, immunoglobulin domain (Ig), transmembrane domain (TM) and short cytoplasmic domain, (semaphorin) 4F
499310495	grey	2	56655	POLE4	polymerase (DNA-directed), epsilon 4, accessory subunit
499310503	magenta	2	101927884	LOC101927884	uncharacterized LOC101927884
499310504	turquoise	2	9801	MRPL19	mitochondrial ribosomal protein L19
499310506	green	2	6936	GCFC2	GC-rich sequence DNA-binding factor 2
499310512	brown	2	80059	LRRTM4	leucine rich repeat transmembrane neuronal 4
499310538	blue	2	1496	CTNNA2	catenin (cadherin-associated protein), alpha 2
499310569	blue	2	8802	SUCLG1	succinate-CoA ligase, alpha subunit
499310579	blue	2	9168	TMSB10	thymosin beta 10
499310582	turquoise	2	56888	KCMF1	potassium channel modulatory factor 1
499310589	turquoise	2	10618	TGOLN2	trans-golgi network protein 2
499310600	turquoise	2	4144	MAT2A	methionine adenosyltransferase II, alpha
499310604	green	2	51255	RNF181	ring finger protein 181
499310615	blue	2	8869	ST3GAL5	ST3 beta-galactoside alpha-2,3-sialyltransferase 5
499310620	yellow	2	55037	PTCD3	pentatricopeptide repeat domain 3
499310621	midnightblue	2	692225	SNORD94	small nucleolar RNA, C/D box 94
499310622	blue	2	10989	IMMT	inner membrane protein, mitochondrial
499310624	turquoise	2	51318	MRPL35	mitochondrial ribosomal protein L35
499310625	turquoise	2	65055	REEP1	receptor accessory protein 1
499310627	turquoise	2	55818	KDM3A	lysine (K)-specific demethylase 3A
499310629	turquoise	2	51652	CHMP3	charged multivesicular body protein 3
499310631	blue	2	7844	RNF103	ring finger protein 103
499310632	turquoise	2	64795	RMND5A	required for meiotic nuclear division 5 homolog A (S. cerevisiae)
499310662	grey60	2	729857	RGPD2	RANBP2-like and GRIP domain containing 2
499310684	turquoise	2	645784	ANKRD36BP2	ankyrin repeat domain 36B pseudogene 2
499310810	grey	2	728034	LOC728034	BMS1 ribosome biogenesis factor pseudogene
499310826	brown	2	4118	MAL	mal, T-cell differentiation protein
499310828	turquoise	2	64969	MRPS5	mitochondrial ribosomal protein S5
499310829	turquoise	2	84874	ZNF514	zinc finger protein 514
499310831	turquoise	2	100287523	LOC100287523	zinc finger protein 2-like
499310836	pink	2	30818	KCNIP3	Kv channel interacting protein 3, calsenilin
499310838	brown	2	51011	FAHD2A	fumarylacetoacetate hydrolase domain containing 2A
499310856	greenyellow	2	150759	LINC00342	long intergenic non-protein coding RNA 342
499310857	turquoise	2	400986	ANKRD36C	ankyrin repeat domain 36C
499310865	turquoise	2	56910	STARD7	StAR-related lipid transfer (START) domain containing 7
499310867	turquoise	2	55654	TMEM127	transmembrane protein 127
499310868	turquoise	2	9391	CIAO1	cytosolic iron-sulfur assembly component 1
499310869	green	2	23020	SNRNP200	small nuclear ribonucleoprotein 200kDa (U5)
499310876	yellow	2	55683	KANSL3	KAT8 regulatory NSL complex subunit 3
499310885	turquoise	2	54910	SEMA4C	sema domain, immunoglobulin domain (Ig), transmembrane domain (TM) and short cytoplasmic domain, (semaphorin) 4C
499310895	yellow	2	151313	FAHD2B	fumarylacetoacetate hydrolase domain containing 2B
499310897	turquoise	2	375248	ANKRD36	ankyrin repeat domain 36
499310905	grey	2	105373498	LOC105373498	uncharacterized LOC105373498
499310906	grey	2	57730	ANKRD36B	ankyrin repeat domain 36B
499310909	blue	2	1329	COX5B	cytochrome c oxidase subunit Vb
499310910	blue	2	10120	ACTR1B	ARP1 actin-related protein 1 homolog B, centractin beta (yeast)
499310914	grey	2	23505	TMEM131	transmembrane protein 131
499310922	turquoise	2	3631	INPP4A	inositol polyphosphate-4-phosphatase, type I, 107kDa
499310923	yellow	2	493753	COA5	cytochrome c oxidase assembly factor 5
499310924	blue	2	25972	UNC50	unc-50 homolog (C. elegans)
499310925	turquoise	2	11320	MGAT4A	mannosyl (alpha-1,3-)-glycoprotein beta-1,4-N-acetylglucosaminyltransferase, isozyme A
499310929	turquoise	2	343990	KIAA1211L	KIAA1211-like
499310936	blue	2	51263	MRPL30	mitochondrial ribosomal protein L30
499310941	turquoise	2	51455	REV1	REV1, polymerase (DNA directed)
499310942	turquoise	2	3899	AFF3	AF4/FMR2 family, member 3
499310946	turquoise	2	164832	LONRF2	LON peptidase N-terminal domain and ring finger 2
499310948	turquoise	2	9486	CHST10	carbohydrate sulfotransferase 10
499310960	green	2	6160	RPL31	ribosomal protein L31
499310968	greenyellow	2	284996	RNF149	ring finger protein 149
499310969	midnightblue	2	692205	SNORD89	small nucleolar RNA, C/D box 89
499310973	turquoise	2	200407	CREG2	cellular repressor of E1A-stimulated genes 2
499310978	brown	2	9448	MAP4K4	mitogen-activated protein kinase kinase kinase kinase 4
499311022	yellow	2	64965	MRPS9	mitochondrial ribosomal protein S9
499311028	turquoise	2	9392	TGFBRAP1	transforming growth factor, beta receptor associated protein 1
499311030	grey	2	79074	C2orf49	chromosome 2 open reading frame 49
499311031	brown	2	2274	FHL2	four and a half LIM domains 2
499311034	turquoise	2	8440	NCK2	NCK adaptor protein 2
499311039	turquoise	2	80146	UXS1	UDP-glucuronate decarboxylase 1
499311053	grey	2	84620	ST6GAL2	ST6 beta-galactosamide alpha-2,6-sialyltranferase 2
499311076	blue	2	9648	GCC2	GRIP and coiled-coil domain containing 2
499311081	black	2	5903	RANBP2	RAN binding protein 2
499311100	yellow	2	105373546	LOC105373546	uncharacterized LOC105373546
499311103	turquoise	2	84220	RGPD5	RANBP2-like and GRIP domain containing 5
499311111	turquoise	2	440894	LINC01123	long intergenic non-protein coding RNA 1123
499311128	brown	2	151009	LINC01106	long intergenic non-protein coding RNA 1106
499311134	turquoise	2	729540	RGPD6	RANBP2-like and GRIP domain containing 6
499311158	blue	2	64682	ANAPC1	anaphase promoting complex subunit 1
499311161	cyan	2	10461	MERTK	MER proto-oncogene, tyrosine kinase
499311168	yellow	2	376940	ZC3H6	zinc finger CCCH-type containing 6
499311171	turquoise	2	727851	RGPD8	RANBP2-like and GRIP domain containing 8
499311172	yellow	2	150465	TTL	tubulin tyrosine ligase
499311179	blue	2	6574	SLC20A1	solute carrier family 20 (phosphate transporter), member 1
499311206	turquoise	2	150472	CBWD2	COBW domain containing 2
499311221	brown	2	80255	SLC35F5	solute carrier family 35, member F5
499311226	blue	2	10096	ACTR3	ARP3 actin-related protein 3 homolog (yeast)
499311231	blue	2	57628	DPP10	dipeptidyl-peptidase 10 (non-functional)
499311245	blue	2	8886	DDX18	DEAD (Asp-Glu-Ala-Asp) box polypeptide 18
499311251	turquoise	2	51141	INSIG2	insulin induced gene 2
499311264	tan	2	1622	DBI	diazepam binding inhibitor (GABA receptor modulator, acyl-CoA binding protein)
499311269	blue	2	100128117	RPL17P15	ribosomal protein L17 pseudogene 15
499311272	turquoise	2	5775	PTPN4	protein tyrosine phosphatase, non-receptor type 4 (megakaryocyte)
499311274	blue	2	57669	EPB41L5	erythrocyte membrane protein band 4.1 like 5
499311281	turquoise	2	5899	RALB	v-ral simian leukemia viral oncogene homolog B
499311293	turquoise	2	23332	CLASP1	cytoplasmic linker associated protein 1
499311301	yellow	2	7247	TSN	translin
499311312	turquoise	2	129684	CNTNAP5	contactin associated protein-like 5
499311327	brown	2	274	BIN1	bridging integrator 1
499311331	blue	2	2071	ERCC3	excision repair cross-complementation group 3
499311332	blue	2	10746	MAP3K2	mitogen-activated protein kinase kinase kinase 2
499311339	brown	2	55677	IWS1	IWS1 homolog (S. cerevisiae)
499311346	turquoise	2	55339	WDR33	WD repeat domain 33
499311354	turquoise	2	56886	UGGT1	UDP-glucose glycoprotein glucosyltransferase 1
499311359	turquoise	2	9394	HS6ST1	heparan sulfate 6-O-sulfotransferase 1
499311386	red	2	80097	MZT2B	mitotic spindle organizing protein 2B
499311398	yellow	2	84317	CCDC115	coiled-coil domain containing 115
499311399	blue	2	92856	IMP4	IMP4, U3 small nucleolar ribonucleoprotein
499311414	red	2	50649	ARHGEF4	Rho guanine nucleotide exchange factor (GEF) 4
499311415	turquoise	2	130074	FAM168B	family with sequence similarity 168, member B
499311416	blue	2	55041	PLEKHB2	pleckstrin homology domain containing, family B (evectins) member 2
499311425	magenta	2	100420006	LOC100420006	fatty acyl CoA reductase 2 pseudogene
499311439	red	2	653784	MZT2A	mitotic spindle organizing protein 2A
499311481	turquoise	2	4249	MGAT5	mannosyl (alpha-1,6-)-glycoprotein beta-1,6-N-acetyl-glucosaminyltransferase
499311494	blue	2	905	CCNT2	cyclin T2
499311496	blue	2	22930	RAB3GAP1	RAB3 GTPase activating protein subunit 1 (catalytic)
499311500	brown	2	23518	R3HDM1	R3H domain containing 1
499311502	yellow	2	23190	UBXN4	UBX domain protein 4
499311507	yellow	2	1615	DARS	aspartyl-tRNA synthetase
499311545	blue	2	53353	LRP1B	low density lipoprotein receptor-related protein 1B
499311569	turquoise	2	79712	GTDC1	glycosyltransferase-like domain containing 1
499311570	brown	2	9839	ZEB2	zinc finger E-box binding homeobox 2
499311599	turquoise	2	92	ACVR2A	activin A receptor, type IIA
499311601	turquoise	2	5000	ORC4	origin recognition complex, subunit 4
499311610	turquoise	2	26122	EPC2	enhancer of polycomb homolog 2 (Drosophila)
499311615	turquoise	2	3800	KIF5C	kinesin family member 5C
499311623	magenta	2	100129594	FAM8A3P	family with sequence similarity 8, member A3 pseudogene
499311626	blue	2	27249	MMADHC	methylmalonic aciduria (cobalamin deficiency) cblD type, with homocystinuria
499311648	blue	2	55183	RIF1	replication timing regulatory factor 1
499311651	blue	2	26225	ARL5A	ADP-ribosylation factor-like 5A
499311652	turquoise	2	785	CACNB4	calcium channel, voltage-dependent, beta 4 subunit
499311653	yellow	2	10254	STAM2	signal transducing adaptor molecule (SH3 domain and ITAM motif) 2
499311657	brown	2	114793	FMNL2	formin-like 2
499311660	green	2	55660	PRPF40A	PRP40 pre-mRNA processing factor 40 homolog A (S. cerevisiae)
499311676	turquoise	2	3760	KCNJ3	potassium channel, inwardly rectifying subfamily J, member 3
499311697	tan	2	2820	GPD2	glycerol-3-phosphate dehydrogenase 2 (mitochondrial)
499311705	brown	2	57471	ERMN	ermin, ERM-like protein
499311720	brown	2	8502	PKP4	plakophilin 4
499311735	brown	2	29994	BAZ2B	bromodomain adjacent to zinc finger domain, 2B
499311740	yellow	2	64844	2017-03-07	membrane-associated ring finger (C3HC4) 7, E3 ubiquitin protein ligase
499311754	green	2	10010	TANK	TRAF family member-associated NFKB activator
499311757	blue	2	10213	PSMD14	proteasome (prosome, macropain) 26S subunit, non-ATPase, 14
499311760	pink	2	10716	TBR1	T-box, brain, 1
499311765	turquoise	2	57282	SLC4A10	solute carrier family 4, sodium bicarbonate transporter, member 10
499311777	brown	2	25801	GCA	grancalcin, EF-hand calcium binding protein
499311778	turquoise	2	90134	KCNH7	potassium channel, voltage gated eag related subfamily H, member 7
499311797	black	2	6328	SCN3A	sodium channel, voltage gated, type III alpha subunit
499311798	turquoise	2	6326	SCN2A	sodium channel, voltage gated, type II alpha subunit
499311800	turquoise	2	80034	CSRNP3	cysteine-serine-rich nuclear protein 3
499311805	blue	2	79809	TTC21B	tetratricopeptide repeat domain 21B
499311808	turquoise	2	6323	SCN1A	sodium channel, voltage gated, type I alpha subunit
499311817	blue	2	27347	STK39	serine threonine kinase 39
499311823	turquoise	2	253782	CERS6	ceramide synthase 6
499311833	red	2	129880	BBS5	Bardet-Biedl syndrome 5
499311835	turquoise	2	79675	FASTKD1	FAST kinase domains 1
499311836	blue	2	9360	PPIG	peptidylprolyl isomerase G (cyclophilin G)
499311841	turquoise	2	151230	KLHL23	kelch-like family member 23
499311845	blue	2	6741	SSB	Sjogren syndrome antigen B (autoantigen La)
499311846	blue	2	29081	METTL5	methyltransferase like 5
499311847	blue	2	130507	UBR3	ubiquitin protein ligase E3 component n-recognin 3 (putative)
499311859	blue	2	2571	GAD1	glutamate decarboxylase 1 (brain, 67kDa)
499311862	turquoise	2	9874	TLK1	tousled-like kinase 1
499311869	purple	2	79901	CYBRD1	cytochrome b reductase 1
499311871	brown	2	1781	DYNC1I2	dynein, cytoplasmic 1, intermediate chain 2
499311873	turquoise	2	8604	SLC25A12	solute carrier family 25 (aspartate/glutamate carrier), member 12
499311876	green	2	8520	HAT1	histone acetyltransferase 1
499311884	tan	2	3655	ITGA6	integrin, alpha 6
499311888	blue	2	11069	RAPGEF4	Rap guanine nucleotide exchange factor (GEF) 4
499311903	green	2	6670	SP3	Sp3 transcription factor
499311907	blue	2	29789	OLA1	Obg-like ATPase 1
499311914	yellow	2	9541	CIR1	corepressor interacting with RBPJ, 1
499311915	yellow	2	79634	SCRN3	secernin 3
499311916	turquoise	2	151556	GPR155	G protein-coupled receptor 155
499311922	grey	2	440926	H3F3AP4	H3 histone, family 3A, pseudogene 4
499311925	turquoise	2	1123	CHN1	chimerin 1
499311927	turquoise	2	1386	ATF2	activating transcription factor 2
499311930	blue	2	518	ATP5G3	ATP synthase, H+ transporting, mitochondrial Fo complex, subunit C3 (subunit 9)
499311934	blue	2	80856	KIAA1715	KIAA1715
499311954	blue	2	10651	MTX2	metaxin 2
499311973	blue	2	220988	HNRNPA3	heterogeneous nuclear ribonucleoprotein A3
499311976	greenyellow	2	4780	NFE2L2	nuclear factor, erythroid 2-like 2
499311980	yellow	2	8540	AGPS	alkylglycerone phosphate synthase
499311992	turquoise	2	114880	OSBPL6	oxysterol binding protein-like 6
499311994	blue	2	8575	PRKRA	protein kinase, interferon-inducible double stranded RNA dependent activator
499311998	turquoise	2	65977	PLEKHA3	pleckstrin homology domain containing, family A (phosphoinositide binding specific) member 3
499312006	yellow	2	91404	SESTD1	SEC14 and spectrin domains 1
499312008	turquoise	2	151126	ZNF385B	zinc finger protein 385B
499312022	blue	2	10477	UBE2E3	ubiquitin-conjugating enzyme E2E 3
499312029	brown	2	6744	SSFA2	sperm specific antigen 2
499312034	turquoise	2	5136	PDE1A	phosphodiesterase 1A, calmodulin-dependent
499312037	yellow	2	54431	DNAJC10	DnaJ (Hsp40) homolog, subfamily C, member 10
499312040	turquoise	2	10787	NCKAP1	NCK-associated protein 1
499312070	blue	2	55854	ZC3H15	zinc finger CCCH-type containing 15
499312072	tan	2	3685	ITGAV	integrin, alpha V
499312073	blue	2	165215	FAM171B	family with sequence similarity 171, member B
499312096	turquoise	2	1290	COL5A2	collagen, type V, alpha 2
499312101	yellow	2	84128	WDR75	WD repeat domain 75
499312104	turquoise	2	54529	ASNSD1	asparagine synthetase domain containing 1
499312109	yellow	2	94101	ORMDL1	ORMDL sphingolipid biosynthesis regulator 1
499312110	blue	2	5378	PMS1	PMS1 postmeiotic segregation increased 1 (S. cerevisiae)
499312121	black	2	26275	HIBCH	3-hydroxyisobutyryl-CoA hydrolase
499312125	brown	2	3628	INPP1	inositol polyphosphate-1-phosphatase
499312126	turquoise	2	54842	MFSD6	major facilitator superfamily domain containing 6
499312130	blue	2	4664	NAB1	NGFI-A binding protein 1 (EGR1 binding protein 1)
499312131	turquoise	2	2744	GLS	glutaminase
499312132	lightgreen	2	6772	STAT1	signal transducer and activator of transcription 1, 91kDa
499312133	blue	2	100420571	LOC100420571	RAB1A, member RAS oncogene family pseudogene
499312135	turquoise	2	6775	STAT4	signal transducer and activator of transcription 4
499312152	blue	2	23671	TMEFF2	transmembrane protein with EGF-like and two follistatin-like domains 2
499312168	blue	2	57181	SLC39A10	solute carrier family 39 (zinc transporter), member 10
499312177	turquoise	2	57520	HECW2	HECT, C2 and WW domain containing E3 ubiquitin protein ligase 2
499312186	black	2	80055	PGAP1	post-GPI attachment to proteins 1
499312196	brown	2	23451	SF3B1	splicing factor 3b, subunit 1, 155kDa
499312197	blue	2	80219	COQ10B	coenzyme Q10 homolog B (S. cerevisiae)
499312198	black	2	3329	HSPD1	heat shock 60kDa protein 1 (chaperonin)
499312200	black	2	3336	HSPE1	heat shock 10kDa protein 1
499312201	black	2	25843	MOB4	MOB family member 4, phocein
499312203	brown	2	130132	RFTN2	raftlin family member 2
499312207	brown	2	5334	PLCL1	phospholipase C-like 1
499312214	turquoise	2	23314	SATB2	SATB homeobox 2
499312221	blue	2	205327	C2orf69	chromosome 2 open reading frame 69
499312226	black	2	26010	SPATS2L	spermatogenesis associated, serine-rich 2-like
499312234	yellow	2	9689	BZW1	basic leucine zipper and W2 domains 1
499312238	black	2	1195	CLK1	CDC-like kinase 1
499312240	blue	2	60491	NIF3L1	NIF3 NGG1 interacting factor 3-like 1 (S. cerevisiae)
499312243	turquoise	2	285172	FAM126B	family with sequence similarity 126, member B
499312246	blue	2	4709	NDUFB3	NADH dehydrogenase (ubiquinone) 1 beta subcomplex, 3, 12kDa
499312249	brown	2	8837	CFLAR	CASP8 and FADD-like apoptosis regulator
499312260	brown	2	66008	TRAK2	trafficking protein, kinesin binding 2
499312262	yellow	2	55437	STRADB	STE20-related kinase adaptor beta
499312270	turquoise	2	57679	ALS2	amyotrophic lateral sclerosis 2 (juvenile)
499312284	blue	2	7341	SUMO1	small ubiquitin-like modifier 1
499312287	black	2	51602	NOP58	NOP58 ribonucleoprotein
499312292	turquoise	2	659	BMPR2	bone morphogenetic protein receptor, type II (serine/threonine kinase)
499312296	black	2	130026	ICA1L	islet cell autoantigen 1,69kDa-like
499312310	turquoise	2	10152	ABI2	abl-interactor 2
499312312	grey60	2	65059	RAPH1	Ras association (RalGDS/AF-6) and pleckstrin homology domains 1
499312334	turquoise	2	100329109	GCSHP3	glycine cleavage system protein H (aminomethyl carrier) pseudogene 3
499312335	blue	2	4719	NDUFS1	NADH dehydrogenase (ubiquinone) Fe-S protein 1, 75kDa (NADH-coenzyme Q reductase)
499312336	green	2	1933	EEF1B2	eukaryotic translation elongation factor 1 beta 2
499312343	turquoise	2	57683	ZDBF2	zinc finger, DBF-type containing 2
499312346	turquoise	2	8745	ADAM23	ADAM metallopeptidase domain 23
499312351	blue	2	22868	FASTKD2	FAST kinase domains 2
499312364	turquoise	2	1385	CREB1	cAMP responsive element binding protein 1
499312365	yellow	2	151194	METTL21A	methyltransferase like 21A
499312372	turquoise	2	389072	PLEKHM3	pleckstrin homology domain containing, family M, member 3
499312384	blue	2	389073	C2orf80	chromosome 2 open reading frame 80
499312387	lightgreen	2	3417	IDH1	isocitrate dehydrogenase 1 (NADP+), soluble
499312389	turquoise	2	200576	PIKFYVE	phosphoinositide kinase, FYVE finger containing
499312403	turquoise	2	4133	MAP2	microtubule-associated protein 2
499312405	turquoise	2	285175	UNC80	unc-80 homolog (C. elegans)
499312407	turquoise	2	6120	RPE	ribulose-5-phosphate-3-epimerase
499312408	black	2	151050	KANSL1L	KAT8 regulatory NSL complex subunit 1-like
499312415	yellow	2	10314	LANCL1	LanC lantibiotic synthetase component C-like 1 (bacterial)
499312420	blue	2	2066	ERBB4	erb-b2 receptor tyrosine kinase 4
499312435	magenta	2	100130451	LOC100130451	uncharacterized LOC100130451
499312436	yellow	2	79582	SPAG16	sperm associated antigen 16
499312446	magenta	2	101928103	LOC101928103	uncharacterized LOC101928103
499312449	grey	2	471	ATIC	5-aminoimidazole-4-carboxamide ribonucleotide formyltransferase/IMP cyclohydrolase
499312451	grey	2	2335	FN1	fibronectin 1
499312461	blue	2	7520	XRCC5	X-ray repair complementing defective repair in Chinese hamster cells 5 (double-strand-break rejoining)
499312463	turquoise	2	150967	PKI55	DKFZp434H1419
499312467	green	2	6168	RPL37A	ribosomal protein L37a
499312474	brown	2	3488	IGFBP5	insulin-like growth factor binding protein 5
499312491	brown	2	7145	TNS1	tensin 1
499312501	blue	2	10109	ARPC2	actin related protein 2/3 complex, subunit 2, 34kDa
499312503	blue	2	14	AAMP	angio-associated, migratory cell protein
499312504	blue	2	25953	PNKD	paroxysmal nonkinesigenic dyskinesia
499312505	tan	2	64114	TMBIM1	transmembrane BAX inhibitor motif containing 1
499312549	turquoise	2	79137	FAM134A	family with sequence similarity 134, member A
499312550	green	2	130617	ZFAND2B	zinc finger, AN1-type domain 2B
499312552	turquoise	2	79065	ATG9A	autophagy related 9A
499312553	brown	2	55139	ANKZF1	ankyrin repeat and zinc finger domain containing 1
499312556	turquoise	2	7277	TUBA4A	tubulin, alpha 4a
499312558	black	2	3300	DNAJB2	DnaJ (Hsp40) homolog, subfamily B, member 2
499312559	pink	2	5798	PTPRN	protein tyrosine phosphatase, receptor type, N
499312577	red	2	6508	SLC4A3	solute carrier family 4 (anion exchanger), member 3
499312593	turquoise	2	2043	EPHA4	EPH receptor A4
499312610	yellow	2	10056	FARSB	phenylalanyl-tRNA synthetase, beta subunit
499312617	blue	2	2181	ACSL3	acyl-CoA synthetase long-chain family member 3
499312627	blue	2	7857	SCG2	secretogranin II
499312630	blue	2	57590	WDFY1	WD repeat and FYVE domain containing 1
499312631	blue	2	65080	MRPL44	mitochondrial ribosomal protein L44
499312632	purple	2	5270	SERPINE2	serpin peptidase inhibitor, clade E (nexin, plasminogen activator inhibitor type 1), member 2
499312637	blue	2	8452	CUL3	cullin 3
499312642	brown	2	55619	DOCK10	dedicator of cytokinesis 10
499312653	brown	2	84236	RHBDD1	rhomboid domain containing 1
499312658	blue	2	56947	MFF	mitochondrial fission factor
499312662	turquoise	2	3267	AGFG1	ArfGAP with FG repeats 1
499312681	turquoise	2	55022	PID1	phosphotyrosine interaction domain containing 1
499312683	brown	2	92737	DNER	delta/notch-like EGF repeat containing
499312686	turquoise	2	9320	TRIP12	thyroid hormone receptor interactor 12
499312700	turquoise	2	51719	CAB39	calcium binding protein 39
499312702	purple	2	81618	ITM2C	integral membrane protein 2C
499312708	grey	2	257407	C2orf72	chromosome 2 open reading frame 72
499312709	blue	2	5707	PSMD1	proteasome (prosome, macropain) 26S subunit, non-ATPase, 1
499312711	turquoise	2	80210	ARMC9	armadillo repeat containing 9
499312719	yellow	2	4691	NCL	nucleolin
499312730	brown	2	5757	PTMA	prothymosin, alpha
499312732	purple	2	5147	PDE6D	phosphodiesterase 6D, cGMP-specific, rod, delta
499312733	grey	2	64708	COPS7B	COP9 signalosome subunit 7B
499312738	turquoise	2	129563	DIS3L2	DIS3 like 3''-5'' exoribonuclease 2
499312752	magenta	2	200765	TIGD1	tigger transposable element derived 1
499312753	turquoise	2	9470	EIF4E2	eukaryotic translation initiation factor 4E family member 2
499312756	brown	2	80303	EFHD1	EF-hand domain family, member D1
499312757	blue	2	26058	GIGYF2	GRB10 interacting GYF protein 2
499312761	pink	2	25791	NGEF	neuronal guanine nucleotide exchange factor
499312765	turquoise	2	55054	ATG16L1	autophagy related 16-like 1 (S. cerevisiae)
499312766	blue	2	677775	SCARNA5	small Cajal body-specific RNA 5
499312767	grey	2	677772	SCARNA6	small Cajal body-specific RNA 6
499312801	turquoise	2	10123	ARL4C	ADP-ribosylation factor-like 4C
499312812	yellow	2	116987	AGAP1	ArfGAP with GTPase domain, ankyrin repeat and PH domain 1
499312832	blue	2	10920	COPS8	COP9 signalosome subunit 8
499312845	blue	2	9208	LRRFIP1	leucine rich repeat (in FLII) interacting protein 1
499312848	cyan	2	10267	RAMP1	receptor (G protein-coupled) activity modifying protein 1
499312851	turquoise	2	140739	UBE2F	ubiquitin-conjugating enzyme E2F (putative)
499312857	brown	2	80895	ILKAP	integrin-linked kinase-associated serine/threonine phosphatase
499312861	red	2	55502	HES6	hes family bHLH transcription factor 6
499312874	yellow	2	9759	HDAC4	histone deacetylase 4
499312888	yellow	2	4705	NDUFA10	NADH dehydrogenase (ubiquinone) 1 alpha subcomplex, 10, 42kDa
499312894	green	2	150678	MYEOV2	myeloma overexpressed 2
499312898	red	2	2817	GPC1	glypican 1
499312911	red	2	547	KIF1A	kinesin family member 1A
499312919	brown	2	130916	MTERF4	mitochondrial transcription termination factor 4
499312922	blue	2	5510	PPP1R7	protein phosphatase 1, regulatory subunit 7
499312925	blue	2	3069	HDLBP	high density lipoprotein binding protein
499312927	yellow	2	4735	2017-09-02	septin 2
499312933	blue	2	10494	STK25	serine/threonine kinase 25
499312936	brown	2	666	BOK	BCL2-related ovarian killer
499312938	salmon	2	51078	THAP4	THAP domain containing 4
499312940	red	2	23192	ATG4B	autophagy related 4B, cysteine peptidase
499312943	red	2	84289	ING5	inhibitor of growth family, member 5
499312966	turquoise	3	10752	CHL1	cell adhesion molecule L1-like
499312985	blue	3	51095	TRNT1	tRNA nucleotidyl transferase, CCA-adding, 1
499312986	blue	3	51185	CRBN	cereblon
499312997	brown	3	6419	SETMAR	SET domain and mariner transposase fusion gene
499313000	turquoise	3	3708	ITPR1	inositol 1,4,5-trisphosphate receptor, type 1
499313005	grey60	3	8553	BHLHE40	basic helix-loop-helix family, member e40
499313009	blue	3	55207	ARL8B	ADP-ribosylation factor-like 8B
499313027	brown	3	2917	GRM7	glutamate receptor, metabotropic 7
499313040	brown	3	9901	SRGAP3	SLIT-ROBO Rho GTPase activating protein 3
499313047	black	3	55209	SETD5	SET domain containing 5
499313055	turquoise	3	8536	CAMK1	calcium/calmodulin-dependent protein kinase I
499313056	red	3	10474	TADA3	transcriptional adaptor 3
499313057	blue	3	10093	ARPC4	actin related protein 2/3 complex, subunit 4, 20kDa
499313066	black	3	78987	CRELD1	cysteine-rich with EGF-like domains 1
499313069	blue	3	55831	EMC3	ER membrane protein complex subunit 3
499313079	blue	3	55845	BRK1	BRICK1, SCAR/WAVE actin-nucleating complex subunit
499313080	grey	3	7428	VHL	von Hippel-Lindau tumor suppressor, E3 ubiquitin protein ligase
499313082	turquoise	3	9797	TATDN2	TatD DNase domain containing 2
499313086	green	3	6396	SEC13	SEC13 homolog (S. cerevisiae)
499313087	pink	3	491	ATP2B2	ATPase, Ca++ transporting, plasma membrane 2
499313092	purple	3	6538	SLC6A11	solute carrier family 6 (neurotransmitter transporter), member 11
499313094	yellow	3	6529	SLC6A1	solute carrier family 6 (neurotransmitter transporter), member 1
499313101	blue	3	10533	ATG7	autophagy related 7
499313102	yellow	3	9686	VGLL4	vestigial-like family member 4
499313110	turquoise	3	6854	SYN2	synapsin II
499313118	blue	3	23609	MKRN2	makorin ring finger protein 2
499313119	turquoise	3	5894	RAF1	Raf-1 proto-oncogene, serine/threonine kinase
499313124	green	3	6161	RPL32	ribosomal protein L32
499313125	midnightblue	3	619563	SNORA7A	small nucleolar RNA, H/ACA box 7A
499313131	red	3	9922	IQSEC1	IQ motif and Sec7 domain 1
499313137	brown	3	79885	HDAC11	histone deacetylase 11
499313149	magenta	3	79188	TMEM43	transmembrane protein 43
499313150	yellow	3	7508	XPC	xeroderma pigmentosum, complementation group C
499313151	green	3	27258	LSM3	LSM3 homolog, U6 small nuclear RNA associated (S. cerevisiae)
499313167	green	3	100505641	FGD5-AS1	FGD5 antisense RNA 1
499313168	turquoise	3	7182	NR2C2	nuclear receptor subfamily 2, group C, member 2
499313169	yellow	3	64432	MRPS25	mitochondrial ribosomal protein S25
499313170	yellow	3	64145	RBSN	rabenosyn, RAB effector
499313174	turquoise	3	23473	CAPN7	calpain 7
499313176	blue	3	9467	SH3BP5	SH3-domain binding protein 5 (BTK-associated)
499313178	yellow	3	131965	METTL6	methyltransferase like 6
499313186	yellow	3	23243	ANKRD28	ankyrin repeat domain 28
499313195	brown	3	117248	GALNT15	polypeptide N-acetylgalactosaminyltransferase 15
499313197	brown	3	92106	OXNAD1	oxidoreductase NAD-binding domain containing 1
499313199	turquoise	3	23180	RFTN1	raftlin, lipid raft linker 1
499313207	turquoise	3	23228	PLCL2	phospholipase C-like 2
499313210	turquoise	3	9779	TBC1D5	TBC1 domain family, member 5
499313218	turquoise	3	6304	SATB1	SATB homeobox 1
499313232	yellow	3	5868	RAB5A	RAB5A, member RAS oncogene family
499313235	brown	3	8850	KAT2B	K(lysine) acetyltransferase 2B
499313248	green	3	10354	HMGB1P5	high mobility group box 1 pseudogene 5
499313254	turquoise	3	7325	UBE2E2	ubiquitin-conjugating enzyme E2E 2
499313258	green	3	7324	UBE2E1	ubiquitin-conjugating enzyme E2E 1
499313260	blue	3	28512	NKIRAS1	NFKB inhibitor interacting Ras-like 1
499313261	blue	3	6138	RPL15	ribosomal protein L15
499313262	turquoise	3	9975	NR1D2	nuclear receptor subfamily 1, group D, member 2
499313265	turquoise	3	7068	THRB	thyroid hormone receptor, beta
499313279	yellow	3	7155	TOP2B	topoisomerase (DNA) II beta 180kDa
499313299	turquoise	3	9497	SLC4A7	solute carrier family 4, sodium bicarbonate cotransporter, member 7
499313311	blue	3	64343	AZI2	5-azacytidine induced 2
499313342	blue	3	201595	STT3B	STT3B, subunit of the oligosaccharyltransferase complex (catalytic)
499313349	turquoise	3	23171	GPD1L	glycerol-3-phosphate dehydrogenase 1-like
499313357	blue	3	51143	DYNC1LI1	dynein, cytoplasmic 1, light intermediate chain 1
499313370	yellow	3	10491	CRTAP	cartilage associated protein
499313372	turquoise	3	25827	FBXL2	F-box and leucine-rich repeat protein 2
499313373	turquoise	3	7342	UBP1	upstream binding protein 1 (LBP-1a)
499313375	blue	3	23122	CLASP2	cytoplasmic linker associated protein 2
499313378	yellow	3	10015	PDCD6IP	programmed cell death 6 interacting protein
499313388	grey60	3	10777	ARPP21	cAMP-regulated phosphoprotein, 21kDa
499313400	greenyellow	3	9881	TRANK1	tetratricopeptide repeat and ankyrin repeat containing 1
499313403	blue	3	9852	EPM2AIP1	EPM2A (laforin) interacting protein 1
499313404	green	3	4292	MLH1	mutL homolog 1
499313406	green	3	9209	LRRFIP2	leucine rich repeat (in FLII) interacting protein 2
499313412	blue	3	2803	GOLGA4	golgin A4
499313422	turquoise	3	10217	CTDSPL	CTD (carboxy-terminal domain, RNA polymerase II, polypeptide A) small phosphatase-like
499313429	brown	3	30	ACAA1	acetyl-CoA acyltransferase 1
499313447	blue	3	57599	WDR48	WD repeat domain 48
499313448	green	3	64689	GORASP1	golgi reassembly stacking protein 1, 65kDa
499313466	green	3	3921	RPSA	ribosomal protein SA
499313470	brown	3	4336	MOBP	myelin-associated oligodendrocyte basic protein
499313473	blue	3	25924	MYRIP	myosin VIIA and Rab interacting protein
499313477	turquoise	3	10289	EIF1B	eukaryotic translation initiation factor 1B
499313481	green	3	9045	RPL14	ribosomal protein L14
499313496	blue	3	1499	CTNNB1	catenin (cadherin-associated protein), beta 1, 88kDa
499313502	turquoise	3	22906	TRAK1	trafficking protein, kinesin binding 1
499313506	turquoise	3	885	CCK	cholecystokinin
499313513	green	3	9117	SEC22C	SEC22 vesicle trafficking protein homolog C (S. cerevisiae)
499313514	greenyellow	3	51188	SS18L2	synovial sarcoma translocation gene on chromosome 18-like 2
499313515	yellow	3	4820	NKTR	natural killer cell triggering receptor
499313517	brown	3	92999	ZBTB47	zinc finger and BTB domain containing 47
499313520	brown	3	57467	HHATL	hedgehog acyltransferase-like
499313524	blue	3	25994	HIGD1A	HIG1 hypoxia inducible domain family, member 1A
499313532	pink	3	84892	POMGNT2	protein O-linked mannose N-acetylglucosaminyltransferase 2 (beta 1,4-)
499313535	turquoise	3	54861	SNRK	SNF related kinase
499313546	blue	3	285343	TCAIM	T cell activation inhibitor, mitochondrial
499313566	yellow	3	57456	KIAA1143	KIAA1143
499313573	greenyellow	3	51304	ZDHHC3	zinc finger, DHHC-type containing 3
499313590	turquoise	3	22908	SACM1L	SAC1 suppressor of actin mutations 1-like (yeast)
499313592	turquoise	3	54585	LZTFL1	leucine zipper transcription factor-like 1
499313632	grey	3	151903	CCDC12	coiled-coil domain containing 12
499313635	brown	3	29072	SETD2	SET domain containing 2
499313642	red	3	22937	SCAP	SREBF chaperone
499313646	grey	3	10675	CSPG5	chondroitin sulfate proteoglycan 5 (neuroglycan C)
499313647	brown	3	6599	SMARCC1	SWI/SNF related, matrix associated, actin dependent regulator of chromatin, subfamily c, member 1
499313649	turquoise	3	22907	DHX30	DEAH (Asp-Glu-Ala-His) box helicase 30
499313651	brown	3	4134	MAP4	microtubule-associated protein 4
499313667	brown	3	5364	PLXNB1	plexin B1
499313671	green	3	51372	TMA7	translation machinery associated 7 homolog (S. cerevisiae)
499313674	salmon	3	51246	SHISA5	shisa family member 5
499313680	blue	3	7384	UQCRC1	ubiquinol-cytochrome c reductase core protein I
499313687	turquoise	3	51517	NCKIPSD	NCK interacting protein with SH3 domain
499313688	turquoise	3	51447	IP6K2	inositol hexakisphosphate kinase 2
499313690	blue	3	5576	PRKAR2A	protein kinase, cAMP-dependent, regulatory, type II, alpha
499313694	yellow	3	10425	ARIH2	ariadne RBR E3 ubiquitin protein ligase 2
499313697	pink	3	54681	P4HTM	prolyl 4-hydroxylase, transmembrane (endoplasmic reticulum)
499313699	yellow	3	11180	WDR6	WD repeat domain 6
499313702	yellow	3	25915	NDUFAF3	NADH dehydrogenase (ubiquinone) complex I, assembly factor 3
499313704	green	3	3615	IMPDH2	IMP (inosine 5''-monophosphate) dehydrogenase 2
499313705	blue	3	54870	QRICH1	glutamine-rich 1
499313706	yellow	3	5859	QARS	glutaminyl-tRNA synthetase
499313717	grey	3	7375	USP4	ubiquitin specific peptidase 4 (proto-oncogene)
499313718	red	3	2876	GPX1	glutathione peroxidase 1
499313719	tan	3	387	RHOA	ras homolog family member A
499313720	brown	3	6988	TCTA	T-cell leukemia translocation altered
499313722	turquoise	3	84276	NICN1	nicolin 1
499313723	purple	3	1605	DAG1	dystroglycan 1 (dystrophin-associated glycoprotein 1)
499313726	pink	3	8927	BSN	bassoon presynaptic cytomatrix protein
499313727	blue	3	327	APEH	acylaminoacyl-peptide hydrolase
499313732	turquoise	3	9807	IP6K1	inositol hexakisphosphate kinase 1
499313739	salmon	3	79012	CAMKV	CaM kinase-like vesicle-associated
499313744	grey	3	10180	RBM6	RNA binding motif protein 6
499313745	yellow	3	10181	RBM5	RNA binding motif protein 5
499313746	turquoise	3	100775107	RBM5-AS1	RBM5 antisense RNA 1
499313751	tan	3	2771	GNAI2	guanine nucleotide binding protein (G protein), alpha inhibiting activity polypeptide 2
499313754	brown	3	7869	SEMA3B	sema domain, immunoglobulin domain (Ig), short basic domain, secreted, (semaphorin) 3B
499313762	blue	3	11334	TUSC2	tumor suppressor candidate 2
499313778	turquoise	3	1795	DOCK3	dedicator of cytokinesis 3
499313789	green	3	51368	TEX264	testis expressed 264
499313803	brown	3	57060	PCBP4	poly(rC) binding protein 4
499313806	turquoise	3	25864	ABHD14A	abhydrolase domain containing 14A
499313808	green	3	6159	RPL29	ribosomal protein L29
499313815	greenyellow	3	211	ALAS1	5''-aminolevulinate synthase 1
499313817	red	3	11344	TWF2	twinfilin actin-binding protein 2
499313820	turquoise	3	80335	WDR82	WD repeat domain 82
499313827	pink	3	8314	BAP1	BRCA1 associated protein-1 (ubiquitin carboxy-terminal hydrolase)
499313832	turquoise	3	11188	NISCH	nischarin
499313836	blue	3	55193	PBRM1	polybromo 1
499313838	blue	3	26354	GNL3	guanine nucleotide binding protein-like 3 (nucleolar)
499313842	yellow	3	55830	GLT8D1	glycosyltransferase 8 domain containing 1
499313843	yellow	3	28972	SPCS1	signal peptidase complex subunit 1 homolog (S. cerevisiae)
499313844	turquoise	3	6787	NEK4	NIMA-related kinase 4
499313863	yellow	3	7086	TKT	transketolase
499313870	turquoise	3	55540	IL17RB	interleukin 17 receptor B
499313871	blue	3	93973	ACTR8	ARP8 actin-related protein 8 homolog (yeast)
499313872	greenyellow	3	58515	SELK	selenoprotein K
499313875	turquoise	3	55799	CACNA2D3	calcium channel, voltage-dependent, alpha 2/delta subunit 3
499313884	turquoise	3	26059	ERC2	ELKS/RAB6-interacting/CAST family member 2
499313890	turquoise	3	285331	CCDC66	coiled-coil domain containing 66
499313891	pink	3	23272	FAM208A	family with sequence similarity 208, member A
499313892	turquoise	3	50650	ARHGEF3	Rho guanine nucleotide exchange factor (GEF) 3
499313899	blue	3	26060	APPL1	adaptor protein, phosphotyrosine interaction, PH domain and leucine zipper containing 1
499313905	greenyellow	3	201626	PDE12	phosphodiesterase 12
499313906	greenyellow	3	378	ARF4	ADP-ribosylation factor 4
499313909	turquoise	3	7871	SLMAP	sarcolemma associated protein
499313914	brown	3	2317	FLNB	filamin B, beta
499313918	turquoise	3	57406	ABHD6	abhydrolase domain containing 6
499313920	brown	3	54899	PXK	PX domain containing serine/threonine kinase
499313922	yellow	3	5162	PDHB	pyruvate dehydrogenase (lipoamide) beta
499313923	black	3	200845	KCTD6	potassium channel tetramerization domain containing 6
499313926	brown	3	11170	FAM107A	family with sequence similarity 107, member A
499313947	blue	3	5793	PTPRG	protein tyrosine phosphatase, receptor type, G
499313954	turquoise	3	57415	C3orf14	chromosome 3 open reading frame 14
499313957	turquoise	3	8618	CADPS	Ca++-dependent secretion activator
499313962	blue	3	132204	SYNPR	synaptoporin
499313969	blue	3	80145	THOC7	THO complex 7 homolog (Drosophila)
499313974	blue	3	9861	PSMD6	proteasome (prosome, macropain) 26S subunit, non-ATPase, 6
499313979	black	3	166336	PRICKLE2	prickle homolog 2 (Drosophila)
499313993	turquoise	3	9223	MAGI1	membrane associated guanylate kinase, WW and PDZ domain containing 1
499314001	green	3	115286	SLC25A26	solute carrier family 25 (S-adenosylmethionine carrier), member 26
499314003	tan	3	26018	LRIG1	leucine-rich repeats and immunoglobulin-like domains 1
499314018	turquoise	3	407738	FAM19A1	family with sequence similarity 19 (chemokine (C-C motif)-like), member A1
499314026	blue	3	7110	TMF1	TATA element modulatory factor 1
499314028	blue	3	9039	UBA3	ubiquitin-like modifier activating enzyme 3
499314029	greenyellow	3	10550	ARL6IP5	ADP-ribosylation factor-like 6 interacting protein 5
499314045	turquoise	3	27086	FOXP1	forkhead box P1
499314051	turquoise	3	317649	EIF4E3	eukaryotic translation initiation factor 4E family member 3
499314061	black	3	23429	RYBP	RING1 and YY1 binding protein
499314074	turquoise	3	151987	PPP4R2	protein phosphatase 4, regulatory subunit 2
499314078	turquoise	3	23024	PDZRN3	PDZ domain containing ring finger 3
499314087	black	3	5067	CNTN3	contactin 3 (plasmacytoma associated)
499314116	yellow	3	100131827	ZNF717	zinc finger protein 717
499314126	brown	3	6091	ROBO1	roundabout, axon guidance receptor, homolog 1 (Drosophila)
499314128	magenta	3	101927374	LOC101927374	uncharacterized LOC101927374
499314157	turquoise	3	253559	CADM2	cell adhesion molecule 2
499314170	magenta	3	100846978	LINC00506	long intergenic non-protein coding RNA 506
499314172	yellow	3	25978	CHMP2B	charged multivesicular body protein 2B
499314179	turquoise	3	8545	CGGBP1	CGG triplet repeat binding protein 1
499314183	red	3	285237	C3orf38	chromosome 3 open reading frame 38
499314215	brown	3	285220	EPHA6	EPH receptor A6
499314218	blue	3	84100	ARL6	ADP-ribosylation factor-like 6
499314250	brown	3	56650	CLDND1	claudin domain containing 1
499314254	brown	3	1371	CPOX	coproporphyrinogen oxidase
499314272	blue	3	84319	CMSS1	cms1 ribosomal small subunit homolog (yeast)
499314282	greenyellow	3	55773	TBC1D23	TBC1 domain family, member 23
499314283	yellow	3	56954	NIT2	nitrilase family, member 2
499314284	blue	3	9868	TOMM70A	translocase of outer mitochondrial membrane 70 homolog A (S. cerevisiae)
499314289	blue	3	10342	TFG	TRK-fused gene
499314295	turquoise	3	57337	SENP7	SUMO1/sentrin specific peptidase 7
499314301	blue	3	57092	PCNP	PEST proteolytic signal containing nuclear protein
499314304	black	3	27107	ZBTB11	zinc finger and BTB domain containing 11
499314306	green	3	6152	RPL24	ribosomal protein L24
499314307	turquoise	3	105374013	LOC105374013	endogenous retrovirus group K member 5 Gag polyprotein
499314309	blue	3	79598	CEP97	centrosomal protein 97kDa
499314310	brown	3	91775	NXPE3	neurexophilin and PC-esterase domain family, member 3
499314333	brown	3	214	ALCAM	activated leukocyte cell adhesion molecule
499314352	brown	3	344595	LINC00883	long intergenic non-protein coding RNA 883
499314357	brown	3	56987	BBX	bobby sox homolog (Drosophila)
499314360	blue	3	961	CD47	CD47 molecule
499314371	blue	3	9666	DZIP3	DAZ interacting zinc finger protein 3
499314397	turquoise	3	25945	PVRL3	poliovirus receptor-related 3
499314407	blue	3	55347	ABHD10	abhydrolase domain containing 10
499314408	turquoise	3	29114	TAGLN3	transgelin 3
499314419	turquoise	3	4345	CD200	CD200 molecule
499314424	brown	3	64422	ATG3	autophagy related 3
499314425	brown	3	55032	SLC35A5	solute carrier family 35, member A5
499314428	magenta	3	100653395	LOC100653395	methionine adenosyltransferase II, alpha pseudogene
499314448	greenyellow	3	80218	NAA50	N(alpha)-acetyltransferase 50, NatE catalytic subunit
499314450	turquoise	3	523	ATP6V1A	ATPase, H+ transporting, lysosomal 70kDa, V1 subunit A
499314451	cyan	3	54762	GRAMD1C	GRAM domain containing 1C
499314465	cyan	3	26137	ZBTB20	zinc finger and BTB domain containing 20
499314478	turquoise	3	2596	GAP43	growth associated protein 43
499314479	blue	3	4045	LSAMP	limbic system-associated membrane protein
499314492	brown	3	100421670	LOC100421670	developmentally regulated GTP binding protein 1 pseudogene
499314493	grey	3	105374057	LOC105374057	uncharacterized LOC105374057
499314499	brown	3	152404	IGSF11	immunoglobulin superfamily, member 11
499314511	green	3	51300	TIMMDC1	translocase of inner mitochondrial membrane domain containing 1
499314520	blue	3	10063	COX17	COX17 cytochrome c oxidase copper chaperone
499314525	turquoise	3	2932	GSK3B	glycogen synthase kinase 3 beta
499314531	brown	3	116064	LRRC58	leucine rich repeat containing 58
499314533	lightcyan	3	11167	FSTL1	follistatin-like 1
499314539	blue	3	4710	NDUFB4	NADH dehydrogenase (ubiquinone) 1 beta subcomplex, 4, 15kDa
499314546	turquoise	3	9515	STXBP5L	syntaxin binding protein 5-like
499314556	blue	3	2804	GOLGB1	golgin B1
499314559	purple	3	6565	SLC15A2	solute carrier family 15 (oligopeptide transporter), member 2
499314567	yellow	3	26355	FAM162A	family with sequence similarity 162, member A
499314570	blue	3	3836	KPNA1	karyopherin alpha 1 (importin alpha 5)
499314574	magenta	3	165631	PARP15	poly (ADP-ribose) polymerase family, member 15
499314588	red	3	111	ADCY5	adenylate cyclase 5
499314591	blue	3	201562	HACD2	3-hydroxyacyl-CoA dehydratase 2
499314593	brown	3	4638	MYLK	myosin light chain kinase
499314597	yellow	3	64770	CCDC14	coiled-coil domain containing 14
499314599	brown	3	8997	KALRN	kalirin, RhoGEF kinase
499314618	turquoise	3	7707	ZNF148	zinc finger protein 148
499314623	yellow	3	8723	SNX4	sorting nexin 4
499314645	salmon	3	54946	SLC41A3	solute carrier family 41, member 3
499314648	tan	3	10840	ALDH1L1	aldehyde dehydrogenase 1 family, member L1
499314655	cyan	3	28999	KLF15	Kruppel-like factor 15
499314659	yellow	3	79364	ZXDC	ZXD family zinc finger C
499314670	blue	3	84303	CHCHD6	coiled-coil-helix-coiled-coil-helix domain containing 6
499314673	red	3	5361	PLXNA1	plexin A1
499314686	salmon	3	50512	PODXL2	podocalyxin-like 2
499314687	red	3	80325	ABTB1	ankyrin repeat and BTB (POZ) domain containing 1
499314688	red	3	11343	MGLL	monoglyceride lipase
499314694	magenta	3	29927	SEC61A1	Sec61 alpha 1 subunit (S. cerevisiae)
499314708	green	3	6184	RPN1	ribophorin I
499314710	blue	3	7879	RAB7A	RAB7A, member RAS oncogene family
499314719	purple	3	28976	ACAD9	acyl-CoA dehydrogenase family, member 9
499314728	green	3	7555	CNBP	CCHC-type zinc finger, nucleic acid binding protein
499314732	blue	3	22820	COPG1	coatomer protein complex, subunit gamma 1
499314734	turquoise	3	56941	HMCES	5-hydroxymethylcytosine (hmC) binding, ES cell-specific
499314735	red	3	8971	H1FX	H1 histone family, member X
499314741	midnightblue	3	677797	SNORA7B	small nucleolar RNA, H/ACA box 7B
499314743	yellow	3	8930	MBD4	methyl-CpG binding domain protein 4
499314748	turquoise	3	23023	TMCC1	transmembrane and coiled-coil domain family 1
499314765	turquoise	3	30849	PIK3R4	phosphoinositide-3-kinase, regulatory subunit 4
499314769	black	3	27032	ATP2C1	ATPase, Ca++ transporting, type 2C, member 1
499314777	brown	3	131870	NUDT16	nudix (nucleoside diphosphate linked moiety X)-type motif 16
499314779	blue	3	11222	MRPL3	mitochondrial ribosomal protein L3
499314783	turquoise	3	131034	CPNE4	copine IV
499314793	yellow	3	23317	DNAJC13	DnaJ (Hsp40) homolog, subfamily C, member 13
499314798	turquoise	3	79876	UBA5	ubiquitin-like modifier activating enzyme 5
499314808	blue	3	55573	CDV3	CDV3 homolog (mouse)
499314810	brown	3	7018	TF	transferrin
499314815	turquoise	3	51560	RAB6B	RAB6B, member RAS oncogene family
499314820	green	3	6259	RYK	receptor-like tyrosine kinase
499314825	brown	3	51421	AMOTL2	angiomotin like 2
499314830	blue	3	25847	ANAPC13	anaphase promoting complex subunit 13
499314831	blue	3	80254	CEP63	centrosomal protein 63kDa
499314845	turquoise	3	55167	MSL2	male-specific lethal 2 homolog (Drosophila)
499314848	yellow	3	5096	PCCB	propionyl CoA carboxylase, beta polypeptide
499314850	turquoise	3	10274	STAG1	stromal antigen 1
499314854	blue	3	80723	SLC35G2	solute carrier family 35, member G2
499314873	blue	3	25852	ARMC8	armadillo repeat containing 8
499314875	turquoise	3	22808	MRAS	muscle RAS oncogene homolog
499314878	blue	3	80321	CEP70	centrosomal protein 70kDa
499314881	turquoise	3	5291	PIK3CB	phosphatidylinositol-4,5-bisphosphate 3-kinase, catalytic subunit beta
499314895	blue	3	56945	MRPS22	mitochondrial ribosomal protein S22
499314896	turquoise	3	9276	COPB2	coatomer protein complex, subunit beta 2 (beta prime)
499314905	pink	3	64084	CLSTN2	calsyntenin 2
499314911	yellow	3	55186	SLC25A36	solute carrier family 25 (pyrimidine nucleotide carrier), member 36
499314917	turquoise	3	253461	ZBTB38	zinc finger and BTB domain containing 38
499314919	turquoise	3	5922	RASA2	RAS p21 protein activator 2
499314923	turquoise	3	9616	RNF7	ring finger protein 7
499314927	turquoise	3	483	ATP1B3	ATPase, Na+/K+ transporting, beta 3 polypeptide
499314932	green	3	54464	XRN1	5''-3'' exoribonuclease 1
499314933	yellow	3	545	ATR	ATR serine/threonine kinase
499314940	yellow	3	7220	TRPC1	transient receptor potential cation channel, subfamily C, member 1
499314948	yellow	3	23350	U2SURP	U2 snRNP-associated SURP domain containing
499314960	blue	3	205428	C3orf58	chromosome 3 open reading frame 58
499314971	lightcyan	3	5352	PLOD2	procollagen-lysine, 2-oxoglutarate 5-dioxygenase 2
499314973	tan	3	57088	PLSCR4	phospholipid scramblase 4
499314976	lightcyan	3	5359	PLSCR1	phospholipid scramblase 1
499314998	green	3	2992	GYG1	glycogenin 1
499314999	yellow	3	6596	HLTF	helicase-like transcription factor
499315002	lightgreen	3	1356	CP	ceruloplasmin (ferroxidase)
499315007	tan	3	4071	TM4SF1	transmembrane 4 L six family member 1
499315018	brown	3	11342	RNF13	ring finger protein 13
499315021	blue	3	5217	PFN2	profilin 2
499315033	black	3	9819	TSC22D2	TSC22 domain family, member 2
499315034	black	3	27230	SERP1	stress-associated endoplasmic reticulum protein 1
499315035	blue	3	83939	EIF2A	eukaryotic translation initiation factor 2A, 65kDa
499315036	blue	3	51714	SELT	selenoprotein T
499315047	brown	3	116931	MED12L	mediator complex subunit 12-like
499315054	yellow	3	64805	P2RY12	purinergic receptor P2Y, G-protein coupled, 12
499315068	turquoise	3	4154	MBNL1	muscleblind-like splicing regulator 1
499315084	magenta	3	100507524	ARHGEF26-AS1	ARHGEF26 antisense RNA 1
499315088	yellow	3	170506	DHX36	DEAH (Asp-Glu-Ala-His) box polypeptide 36
499315111	blue	3	8833	GMPS	guanine monphosphate synthase
499315116	turquoise	3	7881	KCNAB1	potassium channel, voltage gated subfamily A regulatory beta subunit 1
499315122	yellow	3	6747	SSR3	signal sequence receptor, gamma (translocon-associated protein gamma)
499315124	lightcyan	3	25976	TIPARP	TCDD-inducible poly(ADP-ribose) polymerase
499315134	lightcyan	3	57018	CCNL1	cyclin L1
499315145	yellow	3	51319	RSRC1	arginine/serine-rich coiled-coil 1
499315152	blue	3	85476	GFM1	G elongation factor, mitochondrial 1
499315158	lightgreen	3	64747	MFSD1	major facilitator superfamily domain containing 1
499315164	blue	3	29970	SCHIP1	schwannomin interacting protein 1
499315178	brown	3	57560	IFT80	intraflagellar transport 80
499315185	blue	3	3840	KPNA4	karyopherin alpha 4 (importin alpha 3)
499315186	green	3	677767	SCARNA7	small Cajal body-specific RNA 7
499315190	turquoise	3	151742	PPM1L	protein phosphatase, Mg2+/Mn2+ dependent, 1L
499315192	blue	3	8706	B3GALNT1	beta-1,3-N-acetylgalactosaminyltransferase 1 (globoside blood group)
499315194	yellow	3	51068	NMD3	NMD3 ribosome export adaptor
499315200	green	3	647099	RPL23AP42	ribosomal protein L23a pseudogene 42
499315217	turquoise	3	22865	SLITRK3	SLIT and NTRK-like family, member 3
499315236	yellow	3	11235	PDCD10	programmed cell death 10
499315238	blue	3	5274	SERPINI1	serpin peptidase inhibitor, clade I (neuroserpin), member 1
499315242	purple	3	27333	GOLIM4	golgi integral membrane protein 4
499315255	green	3	125371	RPL22P1	ribosomal protein L22 pseudogene 1
499315260	red	3	7012	TERC	telomerase RNA component
499315271	blue	3	7095	SEC62	SEC62 homolog (S. cerevisiae)
499315274	brown	3	80012	PHC3	polyhomeotic homolog 3 (Drosophila)
499315277	blue	3	5584	PRKCI	protein kinase C, iota
499315278	black	3	6498	SKIL	SKI-like proto-oncogene
499315280	brown	3	5010	CLDN11	claudin 11
499315283	turquoise	3	57709	SLC7A14	solute carrier family 7, member 14
499315295	purple	3	23043	TNIK	TRAF2 and NCK interacting kinase
499315301	magenta	3	389177	TMEM212	transmembrane protein 212
499315313	turquoise	3	57552	NCEH1	neutral cholesterol ester hydrolase 1
499315324	turquoise	3	22871	NLGN1	neuroligin 1
499315349	blue	3	79718	TBL1XR1	transducin (beta)-like 1 X-linked receptor 1
499315367	turquoise	3	64393	ZMAT3	zinc finger, matrin-type 3
499315369	turquoise	3	5290	PIK3CA	phosphatidylinositol-4,5-bisphosphate 3-kinase, catalytic subunit alpha
499315373	yellow	3	55669	MFN1	mitofusin 1
499315374	brown	3	59345	GNB4	guanine nucleotide binding protein (G protein), beta polypeptide 4
499315378	blue	3	57129	MRPL47	mitochondrial ribosomal protein L47
499315379	blue	3	4711	NDUFB5	NADH dehydrogenase (ubiquinone) 1 beta subcomplex, 5, 16kDa
499315381	brown	3	51555	PEX5L	peroxisomal biogenesis factor 5-like
499315383	brown	3	105374239	LOC105374239	uncharacterized LOC105374239
499315388	grey	3	151613	TTC14	tetratricopeptide repeat domain 14
499315396	black	3	8087	FXR1	fragile X mental retardation, autosomal homolog 1
499315397	blue	3	131118	DNAJC19	DnaJ (Hsp40) homolog, subfamily C, member 19
499315398	brown	3	347689	SOX2-OT	SOX2 overlapping transcript
499315403	cyan	3	6657	SOX2	SRY (sex determining region Y)-box 2
499315415	turquoise	3	23200	ATP11B	ATPase, class VI, type 11B
499315417	blue	3	54165	DCUN1D1	DCN1, defective in cullin neddylation 1, domain containing 1
499315420	yellow	3	56922	MCCC1	methylcrotonoyl-CoA carboxylase 1 (alpha)
499315424	red	3	23101	MCF2L2	MCF.2 cell line derived transforming sequence-like 2
499315429	grey	3	100874019	KLHL6-AS1	KLHL6 antisense RNA 1
499315432	turquoise	3	54800	KLHL24	kelch-like family member 24
499315433	turquoise	3	55689	YEATS2	YEATS domain containing 2
499315434	brown	3	79929	MAP6D1	MAP6 domain containing 1
499315435	yellow	3	55486	PARL	presenilin associated, rhomboid-like
499315439	black	3	10057	ABCC5	ATP-binding cassette, sub-family C (CFTR/MRP), member 5
499315448	turquoise	3	8893	EIF2B5	eukaryotic translation initiation factor 2B, subunit 5 epsilon, 82kDa
499315451	blue	3	1173	AP2M1	adaptor-related protein complex 2, mu 1 subunit
499315452	turquoise	3	55324	ABCF3	ATP-binding cassette, sub-family F (GCN20), member 3
499315458	blue	3	5708	PSMD2	proteasome (prosome, macropain) 26S subunit, non-ATPase, 2
499315459	magenta	3	1981	EIF4G1	eukaryotic translation initiation factor 4 gamma, 1
499315461	salmon	3	131408	FAM131A	family with sequence similarity 131, member A
499315465	red	3	8646	CHRD	chordin
499315472	blue	3	64110	MAGEF1	melanoma antigen family F1
499315475	blue	3	23355	VPS8	vacuolar protein sorting 8 homolog (S. cerevisiae)
499315476	tan	3	285382	C3orf70	chromosome 3 open reading frame 70
499315481	blue	3	9175	MAP3K13	mitogen-activated protein kinase kinase kinase 13
499315488	turquoise	3	59343	SENP2	SUMO1/sentrin/SMT3 specific peptidase 2
499315493	greenyellow	3	6434	TRA2B	transformer 2 beta homolog (Drosophila)
499315495	turquoise	3	2119	ETV5	ets variant 5
499315498	grey	3	1608	DGKG	diacylglycerol kinase, gamma 90kDa
499315502	greenyellow	3	51726	DNAJB11	DnaJ (Hsp40) homolog, subfamily B, member 11
499315513	turquoise	3	1974	EIF4A2	eukaryotic translation initiation factor 4A2
499315516	midnightblue	3	677847	SNORA81	small nucleolar RNA, H/ACA box 81
499315517	midnightblue	3	6043	SNORA63	small nucleolar RNA, H/ACA box 63
499315520	blue	3	102724699	LOC102724699	uncharacterized LOC102724699
499315525	lightgreen	3	6480	ST6GAL1	ST6 beta-galactosamide alpha-2,6-sialyltranferase 1
499315540	lightcyan	3	604	BCL6	B-cell CLL/lymphoma 6
499315548	grey	3	4026	LPP	LIM domain containing preferred translocation partner in lipoma
499315579	yellow	3	152137	CCDC50	coiled-coil domain containing 50
499315586	turquoise	3	2257	FGF12	fibroblast growth factor 12
499315599	purple	3	84239	ATP13A4	ATPase type 13A4
499315603	blue	3	4976	OPA1	optic atrophy 1 (autosomal dominant)
499315625	blue	3	79572	ATP13A3	ATPase type 13A3
499315632	black	3	55341	LSG1	large 60S subunit nuclear export GTPase 1
499315645	red	3	23527	ACAP2	ArfGAP with coiled-coil, ankyrin repeat and PH domains 2
499315647	yellow	3	5504	PPP1R2	protein phosphatase 1, regulatory (inhibitor) subunit 2
499315649	brown	3	347	APOD	apolipoprotein D
499315654	grey	3	727956	SDHAP2	succinate dehydrogenase complex, subunit A, flavoprotein pseudogene 2
499315662	red	3	10188	TNK2	tyrosine kinase, non-receptor, 2
499315670	lightcyan	3	7037	TFRC	transferrin receptor
499315678	green	3	5130	PCYT1A	phosphate cytidylyltransferase 1, choline, alpha
499315683	grey	3	26043	UBXN7	UBX domain protein 7
499315685	turquoise	3	165918	RNF168	ring finger protein 168, E3 ubiquitin protein ligase
499315691	turquoise	3	200933	FBXO45	F-box protein 45
499315695	turquoise	3	54965	PIGX	phosphatidylinositol glycan anchor biosynthesis, class X
499315696	brown	3	5062	PAK2	p21 protein (Cdc42/Rac)-activated kinase 2
499315698	blue	3	205564	SENP5	SUMO1/sentrin specific peptidase 5
499315699	blue	3	22916	NCBP2	nuclear cap binding protein subunit 2, 20kDa
499315706	brown	3	1739	DLG1	discs, large homolog 1 (Drosophila)
499315713	black	3	622	BDH1	3-hydroxybutyrate dehydrogenase, type 1
499315716	turquoise	3	220729	LOC220729	succinate dehydrogenase complex, subunit A, flavoprotein (Fp) pseudogene
499315719	yellow	3	9711	KIAA0226	KIAA0226
499315721	greenyellow	3	84248	FYTTD1	forty-two-three domain containing 1
499315722	brown	3	84859	LRCH3	leucine-rich repeats and calponin homology (CH) domain containing 3
499315726	green	3	6165	RPL35A	ribosomal protein L35a
499315739	pink	4	152687	ZNF595	zinc finger protein 595
499315743	magenta	4	100288172	LOC100288172	WEE1 homolog (S. pombe) pseudogene
499315748	grey	4	7700	ZNF141	zinc finger protein 141
499315752	yellow	4	170960	ZNF721	zinc finger protein 721
499315754	yellow	4	54872	PIGG	phosphatidylinositol glycan anchor biosynthesis, class G
499315755	brown	4	105374338	LOC105374338	uncharacterized LOC105374338
499315759	green	4	521	ATP5I	ATP synthase, H+ transporting, mitochondrial Fo complex, subunit E
499315762	yellow	4	10336	PCGF3	polycomb group ring finger 3
499315764	red	4	10815	CPLX1	complexin 1
499315767	red	4	2580	GAK	cyclin G associated kinase
499315769	turquoise	4	84286	TMEM175	transmembrane protein 175
499315785	red	4	1487	CTBP1	C-terminal binding protein 1
499315791	red	4	10296	MAEA	macrophage erythroblast attacher
499315800	black	4	7884	SLBP	stem-loop binding protein
[truncated: 5,531 more rows]

## Sheet: HIP-CON
genes	modules	chromosome	gene_entrez_id	gene_symbol	gene_name
[truncated: 6,167 more rows]

[truncated: 2 more sheets: PCtx-CON, TCtx-CON]
